# Supplementary material for: M2 Macrophage and Extracellular Matrix Genes Are Enriched in High-Activity Lichen Planopilaris
Source: Dermatol Res Pract. 2025 May 29;2025:5545886. doi: 10.1155/drp/5545886 (PMC12140823; doi:10.1155/drp/5545886)
Supplement: Supporting Information 2 — Supporting Table 2: Probe annotation details for the NanoString Human Fibrosis Panel 770 genes and 16 additional custom-selected genes. [file 5545886.f2.xls]

## Sheet: Supplemental Table 2_Probe Anno
# UpdateEmbeddedAnnotations=true
ProbeID	Codeset.Name	Probe.Label	Analyte.Type	Is.Control	Control.Type	Related.Probes	Probe.Annotation	KEGG.Pathways	Cell.Type	Official.Gene.Name	Control.Conc
NM_001025366.1:1325	NS_HS_FIBROSIS_V2.0+PLS_SENNA_1_C7760	VEGFA	mRNA	0			Hemostasis;Signaling by VEGF;Cellular responses to stress;Interleukin-4 and Interleukin-13 signaling	hsa04014;hsa04015;hsa04060;hsa04066;hsa04150;hsa04151;hsa04370;hsa04510;hsa04933;hsa05200;hsa05205;hsa05206;hsa05211;hsa05212;hsa05219;hsa05323		VEGFA
NM_007360.3:64	NS_HS_FIBROSIS_V2.0+PLS_SENNA_1_C7760	KLRK1	mRNA	0			Immunoregulatory interactions between a Lymphoid and a non-Lymphoid cell	hsa04650;hsa05144	Cytotoxic cells	KLRK1
NM_181755.1:155	NS_HS_FIBROSIS_V2.0+PLS_SENNA_1_C7760	HSD11B1	mRNA	0			Metabolism of lipids	hsa00140;hsa00980;hsa05204	DC	HSD11B1
NM_003465.2:410	NS_HS_FIBROSIS_V2.0+PLS_SENNA_1_C7760	CHIT1	mRNA	0			Neutrophil degranulation			CHIT1
NM_004723.2:3570	NS_HS_FIBROSIS_V2.0+PLS_SENNA_1_C7760	ARHGEF2	mRNA	0			Signaling by GPCR;Signaling by Rho GTPases	hsa05130		ARHGEF2
NM_001031849.2:1344	NS_HS_FIBROSIS_V2.0+PLS_SENNA_1_C7760	MASP1	mRNA	0			Vesicle-mediated transport;Complement cascade	hsa04610;hsa05150		MASP1
NM_000454.4:35	NS_HS_FIBROSIS_V2.0+PLS_SENNA_1_C7760	SOD1	mRNA	0			Hemostasis;Cellular responses to stress;Interleukin-12 family signaling	hsa04146;hsa04213;hsa05014;hsa05016;hsa05020		SOD1
NM_052814.3:1099	NS_HS_FIBROSIS_V2.0+PLS_SENNA_1_C7760	CARD9	mRNA	0			Nucleotide-binding domain# leucine rich repeat containing receptor (NLR) signaling pathways	hsa04621;hsa05152		CARD9
NM_012448.3:200	NS_HS_FIBROSIS_V2.0+PLS_SENNA_1_C7760	STAT5B	mRNA	0			Diseases of signal transduction;Signaling by PDGF;Signaling by Leptin;Interleukin-20 family signaling;Interleukin-2 family signaling;FLT3 Signaling;Growth hormone receptor signaling	hsa04012;hsa04062;hsa04630;hsa04917;hsa04933;hsa05161;hsa05162;hsa05166;hsa05200;hsa05203;hsa05220;hsa05221		STAT5B
NM_001177388.1:495	NS_HS_FIBROSIS_V2.0+PLS_SENNA_1_C7760	LGALS3	mRNA	0			Neutrophil degranulation;Transcriptional regulation by RUNX1;Transcriptional regulation by RUNX2			LGALS3
NM_000045.3:673	NS_HS_FIBROSIS_V2.0+PLS_SENNA_1_C7760	ARG1	mRNA	0			Neutrophil degranulation;Metabolism of amino acids and derivatives	hsa00330;hsa05146		ARG1
bindspike2.1:0	NS_HS_FIBROSIS_V2.0+PLS_SENNA_1_C7760	bindspike2.1	mRNA	1	Binding
NM_004244.4:1630	NS_HS_FIBROSIS_V2.0+PLS_SENNA_1_C7760	CD163	mRNA	0			Vesicle-mediated transport		Macrophages	CD163
NM_005125.1:34	NS_HS_FIBROSIS_V2.0+PLS_SENNA_1_C7760	CCS	mRNA	0			Cellular responses to stress	hsa05014		CCS
NM_001001392.1:429	NS_HS_FIBROSIS_V2.0+PLS_SENNA_1_C7760	CD44	mRNA	0			Extracellular matrix organization;Hemostasis;Metabolism of carbohydrates;Neutrophil degranulation;Interferon Signaling	hsa04512;hsa04640;hsa05131;hsa05169;hsa05205;hsa05206		CD44
NM_005621.1:260	NS_HS_FIBROSIS_V2.0+PLS_SENNA_1_C7760	S100A12	mRNA	0			Neutrophil degranulation;Toll-like Receptor Cascades;Interleukin-1 family signaling		Neutrophils	S100A12
NM_016388.2:770	NS_HS_FIBROSIS_V2.0+PLS_SENNA_1_C7760	TRAT1	mRNA	0			Diseases of signal transduction;Intracellular signaling by second messengers		T-cells	TRAT1
NM_001145264.1:272	NS_HS_FIBROSIS_V2.0+PLS_SENNA_1_C7760	LAMTOR2	mRNA	0			Neutrophil degranulation;Autophagy;mTOR signalling;Transcriptional Regulation by TP53;FLT3 Signaling;MAPK family signaling cascades;Intracellular signaling by second messengers;Cellular responses to stress			LAMTOR2
NM_005547.2:1860	NS_HS_FIBROSIS_V2.0+PLS_SENNA_1_C7760	involucrin	mRNA	0						IVL
NM_053064.4:1790	NS_HS_FIBROSIS_V2.0+PLS_SENNA_1_C7760	GNG2	mRNA	0			Hemostasis;Integration of energy metabolism;Signaling by GPCR;Signaling by WNT;Transport of small molecules;Signaling by Nuclear Receptors	hsa04014;hsa04062;hsa04151;hsa04713;hsa04723;hsa04724;hsa04725;hsa04726;hsa04727;hsa04728;hsa05032;hsa05034;hsa05200		GNG2
NM_000672.3:35	NS_HS_FIBROSIS_V2.0+PLS_SENNA_1_C7760	ADH6	mRNA	0			Phase I - Functionalization of compounds	hsa00010;hsa00071;hsa00350;hsa00830;hsa00980;hsa00982;hsa05204		ADH6
NM_000567.2:1734	NS_HS_FIBROSIS_V2.0+PLS_SENNA_1_C7760	CRP	mRNA	0			Complement cascade			CRP
NM_002258.2:85	NS_HS_FIBROSIS_V2.0+PLS_SENNA_1_C7760	KLRB1	mRNA	0			Immunoregulatory interactions between a Lymphoid and a non-Lymphoid cell	hsa05144	Cytotoxic cells	KLRB1
NM_001193465.1:1838	NS_HS_FIBROSIS_V2.0+PLS_SENNA_1_C7760	KANSL1	mRNA	0			Chromatin modifying enzymes			KANSL1
NM_004797.2:790	NS_HS_FIBROSIS_V2.0+PLS_SENNA_1_C7760	ADIPOQ	mRNA	0			Transcriptional regulation of white adipocyte differentiation;Integration of energy metabolism	hsa03320;hsa04152;hsa04211;hsa04920;hsa04930;hsa04932		ADIPOQ
NM_001284244.1:416	NS_HS_FIBROSIS_V2.0+PLS_SENNA_1_C7760	PNOC	mRNA	0			Signaling by GPCR		B-cells	PNOC
NM_022662.2:1990	NS_HS_FIBROSIS_V2.0+PLS_SENNA_1_C7760	ANAPC1	mRNA	0			Cellular responses to stress;Class I MHC mediated antigen processing & presentation	hsa04110;hsa04114;hsa04120;hsa04914;hsa05166		ANAPC1
NM_020896.3:991	NS_HS_FIBROSIS_V2.0+PLS_SENNA_1_C7760	OSBPL5	mRNA	0			Metabolism of lipids			OSBPL5
NM_172099.2:439	NS_HS_FIBROSIS_V2.0+PLS_SENNA_1_C7760	CD8B	mRNA	0			Immunoregulatory interactions between a Lymphoid and a non-Lymphoid cell;Infectious disease	hsa04514;hsa04612;hsa04640;hsa04660;hsa05340	CD8 T cells	CD8B
NM_007121.4:30	NS_HS_FIBROSIS_V2.0+PLS_SENNA_1_C7760	NR1H2	mRNA	0			Metabolism of lipids;Post-translational protein modification;Transport of small molecules;Signaling by Nuclear Receptors	hsa04931		NR1H2
NM_003500.3:1190	NS_HS_FIBROSIS_V2.0+PLS_SENNA_1_C7760	ACOX2	mRNA	0			Metabolism of lipids	hsa00120;hsa03320;hsa04146		ACOX2
NR_049726.1:543	NS_HS_FIBROSIS_V2.0+PLS_SENNA_1_C7760	TCL1A	mRNA	0				hsa04151	B-cells	TCL1A
NM_005541.3:4075	NS_HS_FIBROSIS_V2.0+PLS_SENNA_1_C7760	INPP5D	mRNA	0			Hemostasis;Metabolism of lipids;Interleukin-2 family signaling	hsa00562;hsa04070;hsa04662;hsa04664;hsa04666		INPP5D
NM_002336.1:2185	NS_HS_FIBROSIS_V2.0+PLS_SENNA_1_C7760	LRP6	mRNA	0			Diseases of signal transduction;Signaling by WNT	hsa04310		LRP6
NM_000784.3:1083	NS_HS_FIBROSIS_V2.0+PLS_SENNA_1_C7760	CYP27A1	mRNA	0			Metabolism of lipids;Phase I - Functionalization of compounds	hsa00120;hsa03320		CYP27A1
NM_002750.2:945	NS_HS_FIBROSIS_V2.0+PLS_SENNA_1_C7760	MAPK8	mRNA	0			Cellular responses to stress;Programmed Cell Death;Fc epsilon receptor (FCERI) signaling;Axon guidance;Toll-like Receptor Cascades;Interleukin-1 family signaling	hsa04010;hsa04012;hsa04014;hsa04024;hsa04068;hsa04071;hsa04141;hsa04310;hsa04380;hsa04510;hsa04620;hsa04621;hsa04622;hsa04664;hsa04668;hsa04722;hsa04723;hsa04728;hsa04750;hsa04910;hsa04912;hsa04914;hsa04917;hsa04920;hsa04930;hsa04931;hsa04932;hsa04933;hsa05120;hsa05131;hsa05132;hsa05133;hsa05142;hsa05145;hsa05152;hsa05160;hsa05161;hsa05164;hsa05166;hsa05168;hsa05169;hsa05200;hsa05210;hsa05212;hsa…		MAPK8
NM_005037.5:345	NS_HS_FIBROSIS_V2.0+PLS_SENNA_1_C7760	PPARG	mRNA	0			Metabolism of lipids;Transcriptional regulation of white adipocyte differentiation;Post-translational protein modification;Intracellular signaling by second messengers;Transcriptional Regulation by MECP2	hsa03320;hsa04152;hsa04211;hsa04380;hsa05016;hsa05200;hsa05202;hsa05216		PPARG
NM_138578.1:1560	NS_HS_FIBROSIS_V2.0+PLS_SENNA_1_C7760	BCL2L1	mRNA	0			Interleukin-4 and Interleukin-13 signaling;Programmed Cell Death;Nucleotide-binding domain# leucine rich repeat containing receptor (NLR) signaling pathways	hsa04014;hsa04064;hsa04151;hsa04210;hsa04630;hsa05014;hsa05145;hsa05166;hsa05200;hsa05202;hsa05212;hsa05220;hsa05222		BCL2L1
NM_000088.3:5210	NS_HS_FIBROSIS_V2.0+PLS_SENNA_1_C7760	COL1A1	mRNA	0			Extracellular matrix organization;Hemostasis;Immunoregulatory interactions between a Lymphoid and a non-Lymphoid cell;Vesicle-mediated transport;Transcriptional regulation by RUNX2	hsa04151;hsa04510;hsa04512;hsa04611;hsa04933;hsa04974;hsa05146		COL1A1
NM_000922.3:1870	NS_HS_FIBROSIS_V2.0+PLS_SENNA_1_C7760	PDE3B	mRNA	0			Signaling by GPCR;FLT3 Signaling	hsa00230;hsa04022;hsa04024;hsa04910;hsa04914;hsa04922;hsa04923;hsa04924;hsa05032		PDE3B
NM_000885.4:975	NS_HS_FIBROSIS_V2.0+PLS_SENNA_1_C7760	ITGA4	mRNA	0			Extracellular matrix organization;Immunoregulatory interactions between a Lymphoid and a non-Lymphoid cell;Hemostasis;Transcriptional regulation by RUNX3	hsa04151;hsa04510;hsa04512;hsa04514;hsa04640;hsa04670;hsa04672;hsa04810;hsa05140;hsa05410;hsa05412;hsa05414		ITGA4
NM_000043.4:398	NS_HS_FIBROSIS_V2.0+PLS_SENNA_1_C7760	FAS	mRNA	0			Programmed Cell Death;Transcriptional Regulation by TP53	hsa04010;hsa04060;hsa04115;hsa04210;hsa04650;hsa04668;hsa04932;hsa04940;hsa05010;hsa05142;hsa05143;hsa05161;hsa05162;hsa05164;hsa05168;hsa05200;hsa05205;hsa05320;hsa05330;hsa05332		FAS
NM_001252607.1:810	NS_HS_FIBROSIS_V2.0+PLS_SENNA_1_C7760	THBS3	mRNA	0			Signaling by PDGF	hsa04145;hsa04151;hsa04510;hsa04512;hsa05144		THBS3
NM_001559.2:1315	NS_HS_FIBROSIS_V2.0+PLS_SENNA_1_C7760	IL12RB2	mRNA	0			Interleukin-12 family signaling	hsa04060;hsa04630;hsa05321		IL12RB2
NM_000775.2:370	NS_HS_FIBROSIS_V2.0+PLS_SENNA_1_C7760	CYP2J2	mRNA	0			Metabolism of lipids;Phase I - Functionalization of compounds	hsa00590;hsa00591;hsa04726;hsa04750;hsa04913		CYP2J2
NM_018179.3:2505	NS_HS_FIBROSIS_V2.0+PLS_SENNA_1_C7760	ATF7IP	mRNA	0			Chromatin modifying enzymes			ATF7IP
NM_015884.3:1692	NS_HS_FIBROSIS_V2.0+PLS_SENNA_1_C7760	MBTPS2	mRNA	0			Metabolism of lipids;Unfolded Protein Response (UPR);Transport of small molecules	hsa04141		MBTPS2
NM_016201.2:3350	NS_HS_FIBROSIS_V2.0+PLS_SENNA_1_C7760	AMOTL2	mRNA	0			Signaling by Hippo			AMOTL2
NM_015868.2:210	NS_HS_FIBROSIS_V2.0+PLS_SENNA_1_C7760	KIR2DL3	mRNA	0			Immunoregulatory interactions between a Lymphoid and a non-Lymphoid cell	hsa04612;hsa04650;hsa05332	NK CD56dim cells	KIR2DL3
NM_000182.4:1400	NS_HS_FIBROSIS_V2.0+PLS_SENNA_1_C7760	HADHA	mRNA	0			Metabolism of lipids	hsa00071;hsa00280;hsa00310;hsa00380;hsa00640		HADHA
NM_005207.3:1372	NS_HS_FIBROSIS_V2.0+PLS_SENNA_1_C7760	CRKL	mRNA	0			Signaling by PDGF	hsa04010;hsa04012;hsa04015;hsa04062;hsa04510;hsa04666;hsa04722;hsa04810;hsa04910;hsa05100;hsa05131;hsa05200;hsa05206;hsa05211;hsa05220		CRKL
NM_002021.1:785	NS_HS_FIBROSIS_V2.0+PLS_SENNA_1_C7760	FMO1	mRNA	0			Phase I - Functionalization of compounds	hsa00982		FMO1
NM_001863.4:264	NS_HS_FIBROSIS_V2.0+PLS_SENNA_1_C7760	COX6B1	mRNA	0			The citric acid (TCA) cycle and respiratory electron transport;Transcriptional Regulation by TP53	hsa00190;hsa04260;hsa04932;hsa05010;hsa05012;hsa05016		COX6B1
NM_030787.3:1500	NS_HS_FIBROSIS_V2.0+PLS_SENNA_1_C7760	CFHR5	mRNA	0			Complement cascade			CFHR5
NM_004946.2:2430	NS_HS_FIBROSIS_V2.0+PLS_SENNA_1_C7760	DOCK2	mRNA	0			Neutrophil degranulation;Infectious disease;Hemostasis	hsa04062;hsa04666		DOCK2
NM_006826.2:1360	NS_HS_FIBROSIS_V2.0+PLS_SENNA_1_C7760	YWHAQ	mRNA	0			Vesicle-mediated transport;Programmed Cell Death;Signaling by Rho GTPases;Transcriptional Regulation by TP53	hsa04110;hsa04114;hsa04151;hsa04390;hsa05130;hsa05161;hsa05169;hsa05203		YWHAQ
NM_000507.3:590	NS_HS_FIBROSIS_V2.0+PLS_SENNA_1_C7760	FBP1	mRNA	0			Metabolism of carbohydrates	hsa00010;hsa04152;hsa04910;hsa04922		FBP1
NM_005334.2:5955	NS_HS_FIBROSIS_V2.0+PLS_SENNA_1_C7760	HCFC1	mRNA	0			Post-translational protein modification;Chromatin modifying enzymes	hsa05168		HCFC1
NM_003348.3:1981	NS_HS_FIBROSIS_V2.0+PLS_SENNA_1_C7760	UBE2N	mRNA	0			Post-translational protein modification;Interferon Signaling;Nucleotide-binding domain# leucine rich repeat containing receptor (NLR) signaling pathways;Toll-like Receptor Cascades;Fc epsilon receptor (FCERI) signaling;Interleukin-1 family signaling;Class I MHC mediated antigen processing & presentation	hsa04120		UBE2N
NM_001199138.1:348	NS_HS_FIBROSIS_V2.0+PLS_SENNA_1_C7760	NLRC4	mRNA	0			Transcriptional Regulation by TP53;Nucleotide-binding domain# leucine rich repeat containing receptor (NLR) signaling pathways	hsa04621;hsa05132;hsa05134		NLRC4
NM_170679.2:630	NS_HS_FIBROSIS_V2.0+PLS_SENNA_1_C7760	SKP1	mRNA	0			Post-translational protein modification;Infectious disease;Signaling by WNT;Signaling by NOTCH;Diseases of signal transduction;Fc epsilon receptor (FCERI) signaling;Signaling by Hedgehog;TNFR2 non-canonical NF-kB pathway;Interleukin-1 family signaling;Toll-like Receptor Cascades;Transcriptional regulation by RUNX2;Transport of small molecules;Class I MHC mediated antigen processing & presentation	hsa04110;hsa04114;hsa04120;hsa04141;hsa04310;hsa04350;hsa04710;hsa05168		SKP1
NM_001034025.1:816	NS_HS_FIBROSIS_V2.0+PLS_SENNA_1_C7760	ERP29	mRNA	0				hsa04141		ERP29
NM_001537.2:1700	NS_HS_FIBROSIS_V2.0+PLS_SENNA_1_C7760	HSBP1	mRNA	0			Cellular responses to stress			HSBP1
NM_001136029.2:190	NS_HS_FIBROSIS_V2.0+PLS_SENNA_1_C7760	DEPDC5	mRNA	0			Cellular responses to stress			DEPDC5
NM_002184.2:2505	NS_HS_FIBROSIS_V2.0+PLS_SENNA_1_C7760	IL6ST	mRNA	0			MAPK family signaling cascades;Interleukin-6 family signaling;Interleukin-12 family signaling	hsa04060;hsa04550;hsa04630;hsa05203		IL6ST
NM_003177.5:808	NS_HS_FIBROSIS_V2.0+PLS_SENNA_1_C7760	SYK	mRNA	0			Hemostasis;Fcgamma receptor (FCGR) dependent phagocytosis;Fc epsilon receptor (FCERI) signaling;Interleukin-2 family signaling	hsa04064;hsa04072;hsa04151;hsa04380;hsa04611;hsa04650;hsa04662;hsa04664;hsa04666;hsa05152;hsa05169;hsa05203		SYK
NM_004103.3:735	NS_HS_FIBROSIS_V2.0+PLS_SENNA_1_C7760	PTK2B	mRNA	0			Signaling by VEGF;Cell-Cell communication;Interleukin-2 family signaling	hsa04020;hsa04062;hsa04072;hsa04650;hsa04670;hsa04912;hsa05161		PTK2B
NM_001838.2:1610	NS_HS_FIBROSIS_V2.0+PLS_SENNA_1_C7760	CCR7	mRNA	0			Signaling by GPCR	hsa04060;hsa04062;hsa05202		CCR7
NM_000246.3:3047	NS_HS_FIBROSIS_V2.0+PLS_SENNA_1_C7760	CIITA	mRNA	0			Interferon Signaling	hsa04612;hsa05145;hsa05152;hsa05164;hsa05340		CIITA
NM_005633.2:1635	NS_HS_FIBROSIS_V2.0+PLS_SENNA_1_C7760	SOS1	mRNA	0			Hemostasis;Diseases of signal transduction;Signaling by PDGF;Signaling by Rho GTPases;Signaling by GPCR;Fc epsilon receptor (FCERI) signaling;Axon guidance;FLT3 Signaling;MAPK family signaling cascades;Interleukin-2 family signaling	hsa04010;hsa04012;hsa04014;hsa04062;hsa04068;hsa04072;hsa04151;hsa04320;hsa04510;hsa04540;hsa04630;hsa04650;hsa04660;hsa04662;hsa04664;hsa04722;hsa04810;hsa04910;hsa04912;hsa04915;hsa04917;hsa05034;hsa05160;hsa05200;hsa05205;hsa05206;hsa05211;hsa05213;hsa05214;hsa05215;hsa05220;hsa05221;hsa05223;hsa05231		SOS1
NM_000582.2:760	NS_HS_FIBROSIS_V2.0+PLS_SENNA_1_C7760	SPP1	mRNA	0			Extracellular matrix organization;Signaling by PDGF;Regulation of IGF transport and uptake by IGFBPs;Transcriptional regulation by RUNX3;Post-translational protein modification	hsa04151;hsa04510;hsa04512;hsa04620		SPP1
NM_001110792.1:1439	NS_HS_FIBROSIS_V2.0+PLS_SENNA_1_C7760	MECP2	mRNA	0			Transcriptional Regulation by MECP2			MECP2
NM_004905.2:1390	NS_HS_FIBROSIS_V2.0+PLS_SENNA_1_C7760	PRDX6	mRNA	0			Neutrophil degranulation;Cellular responses to stress			PRDX6
NM_003824.2:1560	NS_HS_FIBROSIS_V2.0+PLS_SENNA_1_C7760	FADD	mRNA	0			Toll-like Receptor Cascades;Programmed Cell Death	hsa04210;hsa04620;hsa04622;hsa04668;hsa05010;hsa05142;hsa05152;hsa05161;hsa05168;hsa05200		FADD
ERCC_00154.1:115	NS_HS_FIBROSIS_V2.0+PLS_SENNA_1_C7760	NEG_H(0)	mRNA	1	Negative						0
NM_001139457.1:900	NS_HS_FIBROSIS_V2.0+PLS_SENNA_1_C7760	BCAP31	mRNA	0			Programmed Cell Death;Class I MHC mediated antigen processing & presentation	hsa04141		BCAP31
NM_001014975.2:702	NS_HS_FIBROSIS_V2.0+PLS_SENNA_1_C7760	CFH	mRNA	0				hsa04610;hsa05150		CFH
NM_002211.3:355	NS_HS_FIBROSIS_V2.0+PLS_SENNA_1_C7760	ITGB1	mRNA	0			Extracellular matrix organization;Immunoregulatory interactions between a Lymphoid and a non-Lymphoid cell;Hemostasis;Axon guidance;Cell-Cell communication;Signaling by Rho GTPases;Interleukin-4 and Interleukin-13 signaling	hsa04015;hsa04145;hsa04151;hsa04360;hsa04510;hsa04512;hsa04514;hsa04611;hsa04670;hsa04810;hsa05100;hsa05130;hsa05131;hsa05133;hsa05140;hsa05145;hsa05200;hsa05205;hsa05222;hsa05410;hsa05412;hsa05414		ITGB1
NM_024830.3:1831	NS_HS_FIBROSIS_V2.0+PLS_SENNA_1_C7760	LPCAT1	mRNA	0			Neutrophil degranulation;Metabolism of lipids			LPCAT1
NM_003294.3:579	NS_HS_FIBROSIS_V2.0+PLS_SENNA_1_C7760	TPSAB1/B2	mRNA	0			Extracellular matrix organization		Mast cells	TPSAB1
NR_027654.1:1739	NS_HS_FIBROSIS_V2.0+PLS_SENNA_1_C7760	SMAD6	mRNA	0			Signaling by TGF-beta family members;Transcriptional regulation by RUNX2	hsa04350		SMAD6
NM_001278405.1:256	NS_HS_FIBROSIS_V2.0+PLS_SENNA_1_C7760	LILRB2	mRNA	0				hsa04380		LILRB2
NM_004391.2:1634	NS_HS_FIBROSIS_V2.0+PLS_SENNA_1_C7760	CYP8B1	mRNA	0			Metabolism of lipids;Metabolism of vitamins and cofactors;Phase I - Functionalization of compounds	hsa00120;hsa03320		CYP8B1
NM_006218.2:2445	NS_HS_FIBROSIS_V2.0+PLS_SENNA_1_C7760	PIK3CA	mRNA	0			Hemostasis;FLT3 Signaling;Diseases of signal transduction;Intracellular signaling by second messengers;Metabolism of lipids;Signaling by PDGF;Fcgamma receptor (FCGR) dependent phagocytosis;Fc epsilon receptor (FCERI) signaling;Cell-Cell communication;Signaling by GPCR;Signaling by VEGF;Axon guidance;Signaling by Nuclear Receptors;Interleukin-2 family signaling	hsa00562;hsa04012;hsa04014;hsa04015;hsa04022;hsa04024;hsa04062;hsa04066;hsa04068;hsa04070;hsa04071;hsa04072;hsa04150;hsa04151;hsa04152;hsa04210;hsa04211;hsa04213;hsa04261;hsa04370;hsa04380;hsa04510;hsa04550;hsa04611;hsa04620;hsa04630;hsa04650;hsa04660;hsa04662;hsa04664;hsa04666;hsa04668;hsa04670;hsa04722;hsa04725;hsa04750;hsa04810;hsa04910;hsa04914;hsa04915;hsa04917;hsa04919;hsa04921;hsa04923;hsa…		PIK3CA
NM_001164716.1:2122	NS_HS_FIBROSIS_V2.0+PLS_SENNA_1_C7760	PYGM	mRNA	0			Metabolism of carbohydrates	hsa04910;hsa04922;hsa04931		PYGM
NM_002426.3:769	NS_HS_FIBROSIS_V2.0+PLS_SENNA_1_C7760	MMP12	mRNA	0			Extracellular matrix organization			MMP12
NM_006048.4:1492	NS_HS_FIBROSIS_V2.0+PLS_SENNA_1_C7760	UBE4B	mRNA	0				hsa04120;hsa04141		UBE4B
NM_002715.2:1075	NS_HS_FIBROSIS_V2.0+PLS_SENNA_1_C7760	PPP2CA	mRNA	0			Hemostasis;Integration of energy metabolism;Signaling by GPCR;Signaling by WNT;Toll-like Receptor Cascades;Diseases of signal transduction;Signaling by Rho GTPases;FLT3 Signaling;MAPK family signaling cascades;Transcriptional Regulation by TP53;Intracellular signaling by second messengers;Metabolism of carbohydrates;Metabolism of RNA	hsa04071;hsa04114;hsa04151;hsa04152;hsa04261;hsa04350;hsa04390;hsa04530;hsa04728;hsa04730;hsa05142;hsa05160		PPP2CA
NM_000427.2:1090	NS_HS_FIBROSIS_V2.0+PLS_SENNA_1_C7760	loricrine	mRNA	0						LORICRIN
NM_021975.3:1990	NS_HS_FIBROSIS_V2.0+PLS_SENNA_1_C7760	RELA	mRNA	0			Post-translational protein modification;Cellular responses to stress;Fc epsilon receptor (FCERI) signaling;Chromatin modifying enzymes;Transcriptional regulation of white adipocyte differentiation;Toll-like Receptor Cascades;Interleukin-1 family signaling;Nucleotide-binding domain# leucine rich repeat containing receptor (NLR) signaling pathways	hsa04010;hsa04014;hsa04024;hsa04062;hsa04064;hsa04066;hsa04071;hsa04151;hsa04210;hsa04211;hsa04380;hsa04620;hsa04621;hsa04622;hsa04623;hsa04660;hsa04662;hsa04668;hsa04722;hsa04917;hsa04920;hsa04931;hsa04932;hsa04933;hsa05030;hsa05120;hsa05131;hsa05132;hsa05133;hsa05134;hsa05140;hsa05142;hsa05145;hsa05146;hsa05152;hsa05160;hsa05161;hsa05162;hsa05164;hsa05166;hsa05168;hsa05169;hsa05200;hsa05202;hsa…		RELA
NM_005623.2:689	NS_HS_FIBROSIS_V2.0+PLS_SENNA_1_C7760	CCL8	mRNA	0				hsa04060;hsa04062		CCL8
NM_001912.4:1072	NS_HS_FIBROSIS_V2.0+PLS_SENNA_1_C7760	CTSL	mRNA	0			Extracellular matrix organization;Class I MHC mediated antigen processing & presentation;Toll-like Receptor Cascades;MHC class II antigen presentation;Transcriptional regulation by RUNX1	hsa04142;hsa04145;hsa04612;hsa05205;hsa05323		CTSL
NM_181838.1:1088	NS_HS_FIBROSIS_V2.0+PLS_SENNA_1_C7760	UBE2D2	mRNA	0			Post-translational protein modification;Cellular responses to stress;Toll-like Receptor Cascades;Fc epsilon receptor (FCERI) signaling;Class I MHC mediated antigen processing & presentation	hsa04120;hsa04141;hsa05131		UBE2D2
NM_001161465.1:465	NS_HS_FIBROSIS_V2.0+PLS_SENNA_1_C7760	JMJD4	mRNA	0						JMJD4
NM_000447.2:915	NS_HS_FIBROSIS_V2.0+PLS_SENNA_1_C7760	PSEN2	mRNA	0			Diseases of signal transduction;Signaling by NOTCH;Axon guidance	hsa04330;hsa04722;hsa05010		PSEN2
NM_004840.2:1465	NS_HS_FIBROSIS_V2.0+PLS_SENNA_1_C7760	ARHGEF6	mRNA	0			Signaling by GPCR;Signaling by Rho GTPases;Cell-Cell communication	hsa04810;hsa05212		ARHGEF6
NM_014572.2:4282	NS_HS_FIBROSIS_V2.0+PLS_SENNA_1_C7760	LATS2	mRNA	0			Signaling by Hippo	hsa04390		LATS2
NM_001003679.1:2000	NS_HS_FIBROSIS_V2.0+PLS_SENNA_1_C7760	LEPR	mRNA	0			Signaling by Leptin	hsa04060;hsa04080;hsa04152;hsa04630;hsa04920;hsa04932		LEPR
NM_012473.3:192	NS_HS_FIBROSIS_V2.0+PLS_SENNA_1_C7760	TXN2	mRNA	0			Cellular responses to stress;Metabolism of amino acids and derivatives			TXN2
NM_003952.2:980	NS_HS_FIBROSIS_V2.0+PLS_SENNA_1_C7760	RPS6KB2	mRNA	0			Diseases of signal transduction;Intracellular signaling by second messengers	hsa04012;hsa04066;hsa04150;hsa04151;hsa04152;hsa04211;hsa04213;hsa04350;hsa04666;hsa04910;hsa04931;hsa05205;hsa05221;hsa05231		RPS6KB2
NM_001030007.1:2630	NS_HS_FIBROSIS_V2.0+PLS_SENNA_1_C7760	AP1G1	mRNA	0			Vesicle-mediated transport;Infectious disease;MHC class II antigen presentation	hsa04142		AP1G1
NM_004055.4:3470	NS_HS_FIBROSIS_V2.0+PLS_SENNA_1_C7760	CAPN5	mRNA	0			Extracellular matrix organization			CAPN5
NM_001017963.2:1655	NS_HS_FIBROSIS_V2.0+PLS_SENNA_1_C7760	HSP90AA1	mRNA	0			Neutrophil degranulation;Diseases of signal transduction;Metabolism of vitamins and cofactors;Infectious disease;Fcgamma receptor (FCGR) dependent phagocytosis;Vesicle-mediated transport;Cellular responses to stress;Axon guidance;Signaling by VEGF;Interleukin-4 and Interleukin-13 signaling;Signaling by Nuclear Receptors;Autophagy	hsa04141;hsa04151;hsa04612;hsa04621;hsa04914;hsa04915;hsa05200;hsa05215		HSP90AA1
NM_006289.3:1460	NS_HS_FIBROSIS_V2.0+PLS_SENNA_1_C7760	TLN1	mRNA	0			Hemostasis;Unfolded Protein Response (UPR);Axon guidance;Muscle contraction;FLT3 Signaling;MAPK family signaling cascades;Diseases of signal transduction	hsa04015;hsa04510;hsa04611;hsa05166		TLN1
NM_004690.2:1090	NS_HS_FIBROSIS_V2.0+PLS_SENNA_1_C7760	LATS1	mRNA	0			Signaling by Hippo	hsa04390		LATS1
NM_000770.3:1205	NS_HS_FIBROSIS_V2.0+PLS_SENNA_1_C7760	CYP2C8	mRNA	0			Metabolism of lipids;Phase I - Functionalization of compounds	hsa00590;hsa00591;hsa00830;hsa00982;hsa04726;hsa05204		CYP2C8
ERCC_00041.1:440	NS_HS_FIBROSIS_V2.0+PLS_SENNA_1_C7760	NEG_B(0)	mRNA	1	Negative						0
NM_000603.4:1456	NS_HS_FIBROSIS_V2.0+PLS_SENNA_1_C7760	NOS3	mRNA	0			Hemostasis;Metabolism of vitamins and cofactors;Signaling by VEGF;Signaling by Nuclear Receptors	hsa00330;hsa04020;hsa04022;hsa04066;hsa04071;hsa04151;hsa04370;hsa04611;hsa04915;hsa04921;hsa04931;hsa04933		NOS3
NM_000035.3:1470	NS_HS_FIBROSIS_V2.0+PLS_SENNA_1_C7760	ALDOB	mRNA	0			Metabolism of carbohydrates	hsa00010		ALDOB
NM_002080.2:2145	NS_HS_FIBROSIS_V2.0+PLS_SENNA_1_C7760	GOT2	mRNA	0			Metabolism of amino acids and derivatives;Metabolism of carbohydrates	hsa00330;hsa00350;hsa04975		GOT2
NM_016610.2:2310	NS_HS_FIBROSIS_V2.0+PLS_SENNA_1_C7760	TLR8	mRNA	0			Toll-like Receptor Cascades	hsa04620		TLR8
NM_001166663.1:22	NS_HS_FIBROSIS_V2.0+PLS_SENNA_1_C7760	CD244	mRNA	0			Hemostasis	hsa04650	Exhausted CD8	CD244
NM_000064.2:4396	NS_HS_FIBROSIS_V2.0+PLS_SENNA_1_C7760	C3	mRNA	0			Neutrophil degranulation;Complement cascade;Immunoregulatory interactions between a Lymphoid and a non-Lymphoid cell;Signaling by GPCR;Regulation of IGF transport and uptake by IGFBPs;Post-translational protein modification	hsa04145;hsa04610;hsa05133;hsa05134;hsa05140;hsa05142;hsa05150;hsa05152;hsa05168;hsa05203;hsa05322		C3
NM_032609.2:400	NS_HS_FIBROSIS_V2.0+PLS_SENNA_1_C7760	COX4I2	mRNA	0				hsa00190;hsa04260;hsa04932;hsa05010;hsa05012;hsa05016		COX4I2
NM_000594.2:1010	NS_HS_FIBROSIS_V2.0+PLS_SENNA_1_C7760	TNF	mRNA	0			Interleukin-4 and Interleukin-13 signaling;Transcriptional regulation of white adipocyte differentiation;TNFR2 non-canonical NF-kB pathway;Interleukin-10 signaling	hsa04010;hsa04060;hsa04064;hsa04071;hsa04150;hsa04210;hsa04350;hsa04380;hsa04612;hsa04620;hsa04621;hsa04622;hsa04640;hsa04650;hsa04660;hsa04664;hsa04668;hsa04920;hsa04930;hsa04931;hsa04932;hsa04933;hsa04940;hsa05010;hsa05014;hsa05133;hsa05134;hsa05140;hsa05142;hsa05143;hsa05144;hsa05145;hsa05146;hsa05152;hsa05160;hsa05161;hsa05164;hsa05166;hsa05168;hsa05205;hsa05310;hsa05321;hsa05322;hsa05323;hsa…		TNF
NM_181501.1:1875	NS_HS_FIBROSIS_V2.0+PLS_SENNA_1_C7760	ITGA1	mRNA	0			Extracellular matrix organization;Axon guidance;Muscle contraction;Hemostasis	hsa04151;hsa04510;hsa04512;hsa04640;hsa04810;hsa05410;hsa05412;hsa05414		ITGA1
NM_002039.3:690	NS_HS_FIBROSIS_V2.0+PLS_SENNA_1_C7760	GAB1	mRNA	0			Diseases of signal transduction;FLT3 Signaling;Intracellular signaling by second messengers;Axon guidance	hsa04012;hsa04014;hsa04072;hsa04722;hsa05100;hsa05205;hsa05211		GAB1
NM_019863.2:325	NS_HS_FIBROSIS_V2.0+PLS_SENNA_1_C7760	F8	mRNA	0			Hemostasis;Vesicle-mediated transport;Post-translational protein modification	hsa04610		F8
NM_003013.2:840	NS_HS_FIBROSIS_V2.0+PLS_SENNA_1_C7760	SFRP2	mRNA	0			Signaling by WNT	hsa04310		SFRP2
NM_003292.2:6825	NS_HS_FIBROSIS_V2.0+PLS_SENNA_1_C7760	TPR	mRNA	0			Post-translational protein modification;Interferon Signaling;Metabolism of RNA;Infectious disease;Metabolism of carbohydrates;Cellular responses to stress	hsa05200;hsa05216		TPR
purespike1.1:0	NS_HS_FIBROSIS_V2.0+PLS_SENNA_1_C7760	purespike1.1	mRNA	1
NM_000562.2:690	NS_HS_FIBROSIS_V2.0+PLS_SENNA_1_C7760	C8A	mRNA	0			Complement cascade	hsa04610;hsa05020;hsa05146;hsa05322		C8A
NM_001135935.1:910	NS_HS_FIBROSIS_V2.0+PLS_SENNA_1_C7760	POSTN	mRNA	0						POSTN
NM_014247.2:3445	NS_HS_FIBROSIS_V2.0+PLS_SENNA_1_C7760	RAPGEF2	mRNA	0			FLT3 Signaling;MAPK family signaling cascades	hsa04010;hsa04015		RAPGEF2
NM_006111.2:450	NS_HS_FIBROSIS_V2.0+PLS_SENNA_1_C7760	ACAA2	mRNA	0			Metabolism of lipids	hsa00071;hsa00280		ACAA2
NM_001146274.1:1393	NS_HS_FIBROSIS_V2.0+PLS_SENNA_1_C7760	TCF7L2	mRNA	0			Diseases of signal transduction;Signaling by WNT;Peptide hormone metabolism;Transcriptional regulation by RUNX3	hsa04310;hsa04390;hsa04520;hsa04916;hsa05200;hsa05210;hsa05213;hsa05215;hsa05216;hsa05217;hsa05221;hsa05412		TCF7L2
NM_001278.3:860	NS_HS_FIBROSIS_V2.0+PLS_SENNA_1_C7760	CHUK	mRNA	0			Diseases of signal transduction;Class I MHC mediated antigen processing & presentation;Nucleotide-binding domain# leucine rich repeat containing receptor (NLR) signaling pathways;Toll-like Receptor Cascades;Intracellular signaling by second messengers;Fc epsilon receptor (FCERI) signaling;Interleukin-1 family signaling;TNFR2 non-canonical NF-kB pathway	hsa04010;hsa04014;hsa04062;hsa04064;hsa04068;hsa04151;hsa04210;hsa04380;hsa04620;hsa04621;hsa04622;hsa04623;hsa04660;hsa04662;hsa04668;hsa04920;hsa05120;hsa05131;hsa05142;hsa05145;hsa05160;hsa05161;hsa05162;hsa05166;hsa05168;hsa05169;hsa05200;hsa05212;hsa05215;hsa05220;hsa05221;hsa05222		CHUK
NM_005736.3:462	NS_HS_FIBROSIS_V2.0+PLS_SENNA_1_C7760	ACTR1A	mRNA	0			Post-translational protein modification;MHC class II antigen presentation;Cellular responses to stress;Vesicle-mediated transport			ACTR1A
NM_000227.3:4260	NS_HS_FIBROSIS_V2.0+PLS_SENNA_1_C7760	LAMA3	mRNA	0			Extracellular matrix organization;Cell-Cell communication	hsa04151;hsa04510;hsa04512;hsa05145;hsa05146;hsa05200;hsa05222		LAMA3
NM_000570.4:696	NS_HS_FIBROSIS_V2.0+PLS_SENNA_1_C7760	FCGR3A/B	mRNA	0			Neutrophil degranulation;Post-translational protein modification	hsa04145;hsa04380;hsa04650;hsa05140;hsa05150;hsa05152;hsa05322	Neutrophils	FCGR3B
NM_145202.4:79	NS_HS_FIBROSIS_V2.0+PLS_SENNA_1_C7760	PRAP1	mRNA	0						PRAP1
NM_002207.2:2380	NS_HS_FIBROSIS_V2.0+PLS_SENNA_1_C7760	ITGA9	mRNA	0			Extracellular matrix organization;Axon guidance	hsa04151;hsa04510;hsa04512;hsa04514;hsa04810;hsa05410;hsa05412;hsa05414		ITGA9
NM_002112.3:1170	NS_HS_FIBROSIS_V2.0+PLS_SENNA_1_C7760	HDC	mRNA	0			Metabolism of amino acids and derivatives		Mast cells	HDC
NM_000075.2:1055	NS_HS_FIBROSIS_V2.0+PLS_SENNA_1_C7760	CDK4	mRNA	0			Cellular responses to stress;Chromatin modifying enzymes;Transcriptional regulation of white adipocyte differentiation;Transcriptional regulation by RUNX2;Transcriptional regulation of granulopoiesis	hsa04110;hsa04115;hsa04151;hsa04530;hsa04660;hsa04933;hsa05161;hsa05162;hsa05166;hsa05200;hsa05203;hsa05212;hsa05214;hsa05218;hsa05219;hsa05220;hsa05222;hsa05223		CDK4
NM_016167.3:335	NS_HS_FIBROSIS_V2.0+PLS_SENNA_1_C7760	NOL7	mRNA	1	Housekeeping					NOL7
NM_001565.2:461	NS_HS_FIBROSIS_V2.0+PLS_SENNA_1_C7760	CXCL10	mRNA	0			Signaling by GPCR;Interleukin-10 signaling	hsa04060;hsa04062;hsa04620;hsa04622;hsa04623;hsa04668;hsa05164		CXCL10
NM_002730.3:400	NS_HS_FIBROSIS_V2.0+PLS_SENNA_1_C7760	PRKACA	mRNA	0			Hemostasis;Intracellular signaling by second messengers;Signaling by GPCR;Integration of energy metabolism;Metabolism of lipids;Transport of small molecules;Signaling by VEGF;Muscle contraction;Signaling by Hedgehog;MAPK family signaling cascades;Axon guidance;Transcriptional Regulation by MECP2;Metabolism of carbohydrates	hsa04010;hsa04014;hsa04020;hsa04024;hsa04062;hsa04114;hsa04210;hsa04211;hsa04213;hsa04261;hsa04270;hsa04310;hsa04340;hsa04540;hsa04611;hsa04713;hsa04720;hsa04723;hsa04724;hsa04725;hsa04726;hsa04727;hsa04728;hsa04740;hsa04750;hsa04910;hsa04911;hsa04912;hsa04913;hsa04914;hsa04915;hsa04916;hsa04918;hsa04919;hsa04921;hsa04922;hsa04923;hsa04924;hsa04925;hsa04961;hsa04962;hsa04970;hsa04971;hsa04976;hsa…		PRKACA
NM_001901.2:1100	NS_HS_FIBROSIS_V2.0+PLS_SENNA_1_C7760	CCN2	mRNA	0			Transcriptional regulation by RUNX3	hsa04390		CCN2
NM_145659.3:143	NS_HS_FIBROSIS_V2.0+PLS_SENNA_1_C7760	IL27	mRNA	0			Interleukin-12 family signaling			IL27
NM_000733.2:75	NS_HS_FIBROSIS_V2.0+PLS_SENNA_1_C7760	CD3E	mRNA	0			Immunoregulatory interactions between a Lymphoid and a non-Lymphoid cell	hsa04640;hsa04660;hsa05142;hsa05162;hsa05166;hsa05340	T-cells	CD3E
NM_001143985.1:552	NS_HS_FIBROSIS_V2.0+PLS_SENNA_1_C7760	BANF1	mRNA	0			Infectious disease			BANF1
NM_002954.5:650	NS_HS_FIBROSIS_V2.0+PLS_SENNA_1_C7760	RPS27A	mRNA	0			Post-translational protein modification;Interferon Signaling;Cellular responses to stress;Diseases of signal transduction;Class I MHC mediated antigen processing & presentation;Infectious disease;Nucleotide-binding domain# leucine rich repeat containing receptor (NLR) signaling pathways;Toll-like Receptor Cascades;SRP-dependent cotranslational protein targeting to membrane;Signaling by WNT;Progra…			RPS27A
NM_138761.3:342	NS_HS_FIBROSIS_V2.0+PLS_SENNA_1_C7760	BAX	mRNA	0			Programmed Cell Death;Transcriptional Regulation by TP53;Transcriptional regulation by RUNX2	hsa04071;hsa04115;hsa04141;hsa04210;hsa04211;hsa04722;hsa04932;hsa04933;hsa05014;hsa05016;hsa05020;hsa05152;hsa05161;hsa05166;hsa05200;hsa05203;hsa05210		BAX
NM_003807.3:350	NS_HS_FIBROSIS_V2.0+PLS_SENNA_1_C7760	TNFSF14	mRNA	0			TNFR2 non-canonical NF-kB pathway	hsa04060;hsa04064;hsa05168		TNFSF14
NM_018036.5:1722	NS_HS_FIBROSIS_V2.0+PLS_SENNA_1_C7760	ATG2B	mRNA	0						ATG2B
NM_001227.3:915	NS_HS_FIBROSIS_V2.0+PLS_SENNA_1_C7760	CASP7	mRNA	0			Programmed Cell Death	hsa04210;hsa04668;hsa04932;hsa05010;hsa05133;hsa05134		CASP7
NM_001098210.1:1815	NS_HS_FIBROSIS_V2.0+PLS_SENNA_1_C7760	CTNNB1	mRNA	0			Diseases of signal transduction;Signaling by WNT;Programmed Cell Death;Peptide hormone metabolism;Cell-Cell communication;Signaling by VEGF;Signaling by Rho GTPases;Infectious disease;Transcriptional regulation by RUNX3	hsa04015;hsa04310;hsa04390;hsa04510;hsa04520;hsa04530;hsa04550;hsa04670;hsa04916;hsa04919;hsa05100;hsa05130;hsa05166;hsa05200;hsa05205;hsa05210;hsa05213;hsa05215;hsa05216;hsa05217;hsa05412		CTNNB1
NM_000073.2:404	NS_HS_FIBROSIS_V2.0+PLS_SENNA_1_C7760	CD3G	mRNA	0			Immunoregulatory interactions between a Lymphoid and a non-Lymphoid cell;Fcgamma receptor (FCGR) dependent phagocytosis;Vesicle-mediated transport	hsa04640;hsa04660;hsa05142;hsa05162;hsa05166	T-cells	CD3G
NM_002733.3:825	NS_HS_FIBROSIS_V2.0+PLS_SENNA_1_C7760	PRKAG1	mRNA	0			Vesicle-mediated transport;Autophagy;mTOR signalling;Transcriptional Regulation by TP53	hsa04068;hsa04152;hsa04211;hsa04213;hsa04710;hsa04910;hsa04920;hsa04921;hsa04922;hsa04931;hsa04932;hsa05410		PRKAG1
NM_000243.2:1162	NS_HS_FIBROSIS_V2.0+PLS_SENNA_1_C7760	MEFV	mRNA	0			Nucleotide-binding domain# leucine rich repeat containing receptor (NLR) signaling pathways	hsa04621		MEFV
NM_006238.4:895	NS_HS_FIBROSIS_V2.0+PLS_SENNA_1_C7760	PPARD	mRNA	0			Metabolism of lipids;The citric acid (TCA) cycle and respiratory electron transport;Signaling by Nuclear Receptors	hsa03320;hsa04310;hsa05200;hsa05221		PPARD
NM_001097633.1:1250	NS_HS_FIBROSIS_V2.0+PLS_SENNA_1_C7760	GCNT1	mRNA	0			Post-translational protein modification			GCNT1
NM_021913.2:2190	NS_HS_FIBROSIS_V2.0+PLS_SENNA_1_C7760	AXL	mRNA	0			Signaling by VEGF			AXL
NM_170604.1:1625	NS_HS_FIBROSIS_V2.0+PLS_SENNA_1_C7760	RASGRP4	mRNA	0			FLT3 Signaling;Fc epsilon receptor (FCERI) signaling;MAPK family signaling cascades	hsa04010;hsa04014;hsa05200		RASGRP4
NM_004573.2:410	NS_HS_FIBROSIS_V2.0+PLS_SENNA_1_C7760	PLCB2	mRNA	0			Signaling by GPCR;Integration of energy metabolism;Signaling by WNT	hsa00562;hsa04015;hsa04020;hsa04022;hsa04062;hsa04070;hsa04071;hsa04072;hsa04261;hsa04270;hsa04310;hsa04540;hsa04611;hsa04713;hsa04720;hsa04723;hsa04724;hsa04725;hsa04726;hsa04728;hsa04730;hsa04750;hsa04911;hsa04912;hsa04915;hsa04916;hsa04918;hsa04919;hsa04921;hsa04922;hsa04924;hsa04925;hsa04933;hsa04961;hsa04970;hsa04971;hsa04972;hsa04973;hsa05010;hsa05016;hsa05142;hsa05143;hsa05146;hsa05200		PLCB2
NM_021255.2:546	NS_HS_FIBROSIS_V2.0+PLS_SENNA_1_C7760	PELI2	mRNA	0			Toll-like Receptor Cascades;Interleukin-1 family signaling			PELI2
NM_001256710.1:502	NS_HS_FIBROSIS_V2.0+PLS_SENNA_1_C7760	ANAPC10	mRNA	0			Cellular responses to stress;Class I MHC mediated antigen processing & presentation	hsa04110;hsa04114;hsa04120;hsa04914;hsa05166		ANAPC10
NM_000039.1:149	NS_HS_FIBROSIS_V2.0+PLS_SENNA_1_C7760	APOA1	mRNA	0			Hemostasis;Transport of small molecules;Metabolism of lipids;Vesicle-mediated transport;Regulation of IGF transport and uptake by IGFBPs;Post-translational protein modification;Metabolism of vitamins and cofactors;Signaling by GPCR;Amyloid fiber formation	hsa03320;hsa04975;hsa05143		APOA1
NM_194449.3:1930	NS_HS_FIBROSIS_V2.0+PLS_SENNA_1_C7760	PHLPP1	mRNA	0			Intracellular signaling by second messengers	hsa04151		PHLPP1
NM_152796.2:720	NS_HS_FIBROSIS_V2.0+PLS_SENNA_1_C7760	HIF3A	mRNA	0						HIF3A
NM_002093.2:925	NS_HS_FIBROSIS_V2.0+PLS_SENNA_1_C7760	GSK3B	mRNA	0			Cellular responses to stress;Signaling by WNT;Intracellular signaling by second messengers;Axon guidance;Diseases of signal transduction;Signaling by Hedgehog;Transcriptional regulation by RUNX2	hsa04012;hsa04062;hsa04110;hsa04151;hsa04310;hsa04340;hsa04360;hsa04390;hsa04510;hsa04550;hsa04660;hsa04662;hsa04722;hsa04728;hsa04910;hsa04916;hsa04917;hsa04919;hsa04931;hsa04932;hsa05010;hsa05160;hsa05162;hsa05164;hsa05166;hsa05169;hsa05200;hsa05210;hsa05213;hsa05215;hsa05217		GSK3B
NM_006437.3:1170	NS_HS_FIBROSIS_V2.0+PLS_SENNA_1_C7760	PARP4	mRNA	0			Metabolism of vitamins and cofactors			PARP4
NM_003247.2:4460	NS_HS_FIBROSIS_V2.0+PLS_SENNA_1_C7760	THBS2	mRNA	0			Post-translational protein modification;Signaling by PDGF	hsa04145;hsa04151;hsa04510;hsa04512;hsa05144		THBS2
NM_005921.1:2525	NS_HS_FIBROSIS_V2.0+PLS_SENNA_1_C7760	MAP3K1	mRNA	0			Toll-like Receptor Cascades;Fc epsilon receptor (FCERI) signaling	hsa04010;hsa04120;hsa04622;hsa04722;hsa04912;hsa05161;hsa05166		MAP3K1
NM_003761.4:105	NS_HS_FIBROSIS_V2.0+PLS_SENNA_1_C7760	VAMP8	mRNA	0			Neutrophil degranulation;Class I MHC mediated antigen processing & presentation;Vesicle-mediated transport	hsa04611		VAMP8
NM_001025109.1:1580	NS_HS_FIBROSIS_V2.0+PLS_SENNA_1_C7760	CD34	mRNA	0			Immunoregulatory interactions between a Lymphoid and a non-Lymphoid cell	hsa04514;hsa04640		CD34
NM_000619.2:970	NS_HS_FIBROSIS_V2.0+PLS_SENNA_1_C7760	IFNG	mRNA	0			Interferon Signaling;Transcriptional regulation by RUNX1;Interleukin-12 family signaling	hsa03050;hsa04060;hsa04066;hsa04350;hsa04380;hsa04612;hsa04630;hsa04650;hsa04660;hsa04940;hsa05132;hsa05140;hsa05142;hsa05143;hsa05144;hsa05145;hsa05146;hsa05152;hsa05162;hsa05164;hsa05168;hsa05169;hsa05321;hsa05322;hsa05323;hsa05330;hsa05332		IFNG
NM_002615.4:888	NS_HS_FIBROSIS_V2.0+PLS_SENNA_1_C7760	SERPINF1	mRNA	0				hsa04310		SERPINF1
NM_002468.3:2145	NS_HS_FIBROSIS_V2.0+PLS_SENNA_1_C7760	MYD88	mRNA	0			Toll-like Receptor Cascades;Class I MHC mediated antigen processing & presentation;Intracellular signaling by second messengers;Interleukin-1 family signaling	hsa04064;hsa04210;hsa04620;hsa05132;hsa05133;hsa05134;hsa05140;hsa05142;hsa05143;hsa05144;hsa05145;hsa05152;hsa05161;hsa05162;hsa05164;hsa05168		MYD88
NM_002127.4:1180	NS_HS_FIBROSIS_V2.0+PLS_SENNA_1_C7760	HLA-G	mRNA	0			Interferon Signaling;Class I MHC mediated antigen processing & presentation;Immunoregulatory interactions between a Lymphoid and a non-Lymphoid cell	hsa04144;hsa04145;hsa04514;hsa04612;hsa04650;hsa04940;hsa05166;hsa05168;hsa05169;hsa05203;hsa05320;hsa05330;hsa05332;hsa05416		HLA-G
NM_001448.2:820	NS_HS_FIBROSIS_V2.0+PLS_SENNA_1_C7760	GPC4	mRNA	0			Signaling by GPCR;Metabolism of carbohydrates;Metabolism of vitamins and cofactors	hsa04310		GPC4
NR_023318.1:1608	NS_HS_FIBROSIS_V2.0+PLS_SENNA_1_C7760	ADPGK	mRNA	0
NM_032427.2:1890	NS_HS_FIBROSIS_V2.0+PLS_SENNA_1_C7760	MAML2	mRNA	0			Diseases of signal transduction;Signaling by NOTCH;Transcriptional regulation by RUNX3	hsa04330		MAML2
NM_004829.5:602	NS_HS_FIBROSIS_V2.0+PLS_SENNA_1_C7760	NCR1	mRNA	0			Immunoregulatory interactions between a Lymphoid and a non-Lymphoid cell	hsa04650	NK cells	NCR1
NM_000773.3:572	NS_HS_FIBROSIS_V2.0+PLS_SENNA_1_C7760	CYP2E1	mRNA	0			Metabolism of lipids;Phase I - Functionalization of compounds	hsa00140;hsa00590;hsa00591;hsa00980;hsa00982;hsa04932;hsa05204		CYP2E1
NM_020415.2:115	NS_HS_FIBROSIS_V2.0+PLS_SENNA_1_C7760	RETN	mRNA	0			Neutrophil degranulation			RETN
NM_000214.2:915	NS_HS_FIBROSIS_V2.0+PLS_SENNA_1_C7760	JAG1	mRNA	0			Diseases of signal transduction;Signaling by NOTCH;Transcriptional regulation by RUNX3	hsa04330;hsa04668		JAG1
NM_003329.2:55	NS_HS_FIBROSIS_V2.0+PLS_SENNA_1_C7760	TXN	mRNA	0			Cellular responses to stress;Transcriptional Regulation by TP53;Nucleotide-binding domain# leucine rich repeat containing receptor (NLR) signaling pathways			TXN
NM_019113.2:125	NS_HS_FIBROSIS_V2.0+PLS_SENNA_1_C7760	FGF21	mRNA	0			Transport of small molecules	hsa04010;hsa04014;hsa04015;hsa04151;hsa04810;hsa05200;hsa05218		FGF21
NM_002000.2:1415	NS_HS_FIBROSIS_V2.0+PLS_SENNA_1_C7760	FCAR	mRNA	0			Neutrophil degranulation	hsa04145;hsa05150	Neutrophils	FCAR
NM_012140.3:390	NS_HS_FIBROSIS_V2.0+PLS_SENNA_1_C7760	SLC25A10	mRNA	0			Transport of small molecules;Metabolism of amino acids and derivatives;Metabolism of carbohydrates			SLC25A10
NM_006825.3:1825	NS_HS_FIBROSIS_V2.0+PLS_SENNA_1_C7760	CKAP4	mRNA	0			Neutrophil degranulation;Regulation of IGF transport and uptake by IGFBPs;Post-translational protein modification	hsa04141		CKAP4
NM_203472.1:466	NS_HS_FIBROSIS_V2.0+PLS_SENNA_1_C7760	SELENOS	mRNA	0			Post-translational protein modification	hsa04141		SELENOS
NM_002831.5:1734	NS_HS_FIBROSIS_V2.0+PLS_SENNA_1_C7760	PTPN6	mRNA	0			Neutrophil degranulation;Hemostasis;Cell-Cell communication;Interferon Signaling;Interleukin-1 family signaling;Interleukin-2 family signaling;Growth hormone receptor signaling	hsa04520;hsa04630;hsa04650;hsa04660;hsa04662;hsa05140;hsa05205		PTPN6
NM_002804.4:76	NS_HS_FIBROSIS_V2.0+PLS_SENNA_1_C7760	PSMC3	mRNA	0			Neutrophil degranulation;Cellular responses to stress;Class I MHC mediated antigen processing & presentation;Infectious disease;Signaling by WNT;Programmed Cell Death;Fc epsilon receptor (FCERI) signaling;Metabolism of amino acids and derivatives;Transport of small molecules;Metabolism of RNA;Signaling by Hedgehog;Diseases of signal transduction;FLT3 Signaling;MAPK family signaling cascades;TNFR2…	hsa03050;hsa05169		PSMC3
NM_003467.2:1335	NS_HS_FIBROSIS_V2.0+PLS_SENNA_1_C7760	CXCR4	mRNA	0			Signaling by GPCR;Infectious disease;Axon guidance	hsa04060;hsa04062;hsa04144;hsa04360;hsa04670;hsa04672;hsa05200		CXCR4
NM_006350.2:575	NS_HS_FIBROSIS_V2.0+PLS_SENNA_1_C7760	FST	mRNA	0			Signaling by TGF-beta family members	hsa04350		FST
NM_001433.2:435	NS_HS_FIBROSIS_V2.0+PLS_SENNA_1_C7760	ERN1	mRNA	0			Unfolded Protein Response (UPR)	hsa04141;hsa04932;hsa05010		ERN1
NM_005360.4:888	NS_HS_FIBROSIS_V2.0+PLS_SENNA_1_C7760	MAF	mRNA	0			Transcriptional regulation by RUNX2	hsa05202;hsa05321		MAF
NM_002422.3:25	NS_HS_FIBROSIS_V2.0+PLS_SENNA_1_C7760	MMP3	mRNA	0			Extracellular matrix organization;Signaling by GPCR;Interleukin-4 and Interleukin-13 signaling;Signaling by Nuclear Receptors	hsa04668;hsa05202;hsa05323		MMP3
NM_002834.3:1480	NS_HS_FIBROSIS_V2.0+PLS_SENNA_1_C7760	PTPN11	mRNA	0			Hemostasis;Interleukin-6 family signaling;FLT3 Signaling;MAPK family signaling cascades;Intracellular signaling by second messengers;Signaling by PDGF;Diseases of signal transduction;Signaling by Leptin;Cell-Cell communication;Axon guidance;Interferon Signaling;Interleukin-20 family signaling;Transcriptional regulation by RUNX1;Interleukin-1 family signaling;Toll-like Receptor Cascades	hsa04014;hsa04072;hsa04630;hsa04650;hsa04670;hsa04722;hsa04920;hsa04931;hsa05120;hsa05168;hsa05205;hsa05211;hsa05220		PTPN11
NM_003870.3:820	NS_HS_FIBROSIS_V2.0+PLS_SENNA_1_C7760	IQGAP1	mRNA	0			Neutrophil degranulation;Cell-Cell communication;Integration of energy metabolism;Signaling by Rho GTPases;FLT3 Signaling;MAPK family signaling cascades;Diseases of signal transduction	hsa04520;hsa04810;hsa05205		IQGAP1
NM_007054.5:775	NS_HS_FIBROSIS_V2.0+PLS_SENNA_1_C7760	KIF3A	mRNA	0			Hemostasis;Vesicle-mediated transport;MHC class II antigen presentation;Signaling by Hedgehog			KIF3A
NM_002458.1:16311	NS_HS_FIBROSIS_V2.0+PLS_SENNA_1_C7760	MUC5B	mRNA	0			Post-translational protein modification	hsa04970		MUC5B
NM_001283.3:350	NS_HS_FIBROSIS_V2.0+PLS_SENNA_1_C7760	AP1S1	mRNA	0			Vesicle-mediated transport;Infectious disease;MHC class II antigen presentation	hsa04142		AP1S1
NM_000641.2:1145	NS_HS_FIBROSIS_V2.0+PLS_SENNA_1_C7760	IL11	mRNA	0			Interleukin-6 family signaling	hsa04060;hsa04630;hsa04640;hsa05323		IL11
NM_001430.3:4246	NS_HS_FIBROSIS_V2.0+PLS_SENNA_1_C7760	EPAS1	mRNA	0			Post-translational protein modification;Cellular responses to stress	hsa05200;hsa05211		EPAS1
NM_145803.2:745	NS_HS_FIBROSIS_V2.0+PLS_SENNA_1_C7760	TRAF6	mRNA	0			Post-translational protein modification;Intracellular signaling by second messengers;Toll-like Receptor Cascades;Nucleotide-binding domain# leucine rich repeat containing receptor (NLR) signaling pathways;Fc epsilon receptor (FCERI) signaling;Interleukin-1 family signaling	hsa04010;hsa04064;hsa04120;hsa04144;hsa04380;hsa04620;hsa04621;hsa04622;hsa04722;hsa05133;hsa05140;hsa05142;hsa05145;hsa05152;hsa05160;hsa05162;hsa05168;hsa05169;hsa05200;hsa05222		TRAF6
NM_002508.2:3545	NS_HS_FIBROSIS_V2.0+PLS_SENNA_1_C7760	NID1	mRNA	0			Extracellular matrix organization			NID1
NM_005063.4:2025	NS_HS_FIBROSIS_V2.0+PLS_SENNA_1_C7760	SCD	mRNA	0			Metabolism of lipids;Signaling by Nuclear Receptors	hsa03320;hsa04152		SCD
NM_002029.3:350	NS_HS_FIBROSIS_V2.0+PLS_SENNA_1_C7760	FPR1	mRNA	0			Neutrophil degranulation;Signaling by GPCR;Interleukin-10 signaling	hsa04015;hsa04080;hsa05150	Neutrophils	FPR1
NM_001262.2:1295	NS_HS_FIBROSIS_V2.0+PLS_SENNA_1_C7760	CDKN2C	mRNA	0			Cellular responses to stress	hsa04110;hsa05166;hsa05202		CDKN2C
NM_001173393.1:834	NS_HS_FIBROSIS_V2.0+PLS_SENNA_1_C7760	HAVCR1	mRNA	0						HAVCR1
NM_014049.4:1000	NS_HS_FIBROSIS_V2.0+PLS_SENNA_1_C7760	ACAD9	mRNA	1	Housekeeping					ACAD9
NM_004517.2:983	NS_HS_FIBROSIS_V2.0+PLS_SENNA_1_C7760	ILK	mRNA	0			Cell-Cell communication	hsa03320;hsa04510;hsa05100;hsa05213		ILK
NM_004373.2:260	NS_HS_FIBROSIS_V2.0+PLS_SENNA_1_C7760	COX6A1	mRNA	0			The citric acid (TCA) cycle and respiratory electron transport;Transcriptional Regulation by TP53	hsa00190;hsa04260;hsa04932;hsa05010;hsa05012;hsa05016		COX6A1
NM_004972.3:1464	NS_HS_FIBROSIS_V2.0+PLS_SENNA_1_C7760	JAK2	mRNA	0			Hemostasis;Interleukin-6 family signaling;MAPK family signaling cascades;Signaling by Leptin;Chromatin modifying enzymes;FLT3 Signaling;Interleukin-4 and Interleukin-13 signaling;Diseases of signal transduction;Interferon Signaling;Interleukin-20 family signaling;Interleukin-12 family signaling;Interleukin-2 family signaling;Growth hormone receptor signaling	hsa04062;hsa04151;hsa04550;hsa04630;hsa04725;hsa04917;hsa04920;hsa04933;hsa05140;hsa05145;hsa05152;hsa05162;hsa05164;hsa05168		JAK2
NM_016823.2:1945	NS_HS_FIBROSIS_V2.0+PLS_SENNA_1_C7760	CRK	mRNA	0			Hemostasis;Signaling by PDGF;Fcgamma receptor (FCGR) dependent phagocytosis;Signaling by VEGF	hsa04010;hsa04012;hsa04015;hsa04062;hsa04510;hsa04666;hsa04722;hsa04810;hsa04910;hsa05100;hsa05131;hsa05200;hsa05206;hsa05211;hsa05220		CRK
NM_000732.4:110	NS_HS_FIBROSIS_V2.0+PLS_SENNA_1_C7760	CD3D	mRNA	0			Immunoregulatory interactions between a Lymphoid and a non-Lymphoid cell;Vesicle-mediated transport	hsa04640;hsa04660;hsa05142;hsa05162;hsa05166;hsa05340	T-cells	CD3D
NM_001128922.1:1130	NS_HS_FIBROSIS_V2.0+PLS_SENNA_1_C7760	LRRC32	mRNA	0						LRRC32
NM_015409.3:1957	NS_HS_FIBROSIS_V2.0+PLS_SENNA_1_C7760	EP400	mRNA	0			Cellular responses to stress;Chromatin modifying enzymes			EP400
NM_000668.4:1532	NS_HS_FIBROSIS_V2.0+PLS_SENNA_1_C7760	ADH1B	mRNA	0			Phase I - Functionalization of compounds	hsa00010;hsa00071;hsa00350;hsa00830;hsa00980;hsa00982;hsa05204		ADH1B
NM_016604.3:4178	NS_HS_FIBROSIS_V2.0+PLS_SENNA_1_C7760	KDM3B	mRNA	0			Chromatin modifying enzymes			KDM3B
NM_002317.4:1575	NS_HS_FIBROSIS_V2.0+PLS_SENNA_1_C7760	LOX	mRNA	0			Extracellular matrix organization			LOX
NM_006280.1:350	NS_HS_FIBROSIS_V2.0+PLS_SENNA_1_C7760	SSR4	mRNA	0			SRP-dependent cotranslational protein targeting to membrane	hsa04141		SSR4
NM_006682.2:250	NS_HS_FIBROSIS_V2.0+PLS_SENNA_1_C7760	FGL2	mRNA	0			Neutrophil degranulation			FGL2
NM_001950.3:220	NS_HS_FIBROSIS_V2.0+PLS_SENNA_1_C7760	E2F4	mRNA	0			Transcriptional Regulation by TP53;Signaling by TGF-beta family members	hsa04110;hsa04350		E2F4
NM_002341.1:330	NS_HS_FIBROSIS_V2.0+PLS_SENNA_1_C7760	LTB	mRNA	0			TNFR2 non-canonical NF-kB pathway	hsa04060;hsa04064;hsa05323		LTB
NM_006908.4:500	NS_HS_FIBROSIS_V2.0+PLS_SENNA_1_C7760	RAC1	mRNA	0			Neutrophil degranulation;Hemostasis;Intracellular signaling by second messengers;Vesicle-mediated transport;Infectious disease;Signaling by Rho GTPases;Fcgamma receptor (FCGR) dependent phagocytosis;Diseases of signal transduction;Fc epsilon receptor (FCERI) signaling;Axon guidance;Signaling by WNT;Signaling by VEGF;MAPK family signaling cascades	hsa04010;hsa04014;hsa04015;hsa04024;hsa04062;hsa04071;hsa04145;hsa04151;hsa04310;hsa04360;hsa04370;hsa04380;hsa04510;hsa04520;hsa04620;hsa04650;hsa04662;hsa04664;hsa04666;hsa04670;hsa04722;hsa04810;hsa04932;hsa04933;hsa04972;hsa05014;hsa05100;hsa05120;hsa05131;hsa05132;hsa05200;hsa05203;hsa05205;hsa05210;hsa05211;hsa05212;hsa05231;hsa05416		RAC1
NM_001002295.1:1691	NS_HS_FIBROSIS_V2.0+PLS_SENNA_1_C7760	GATA3	mRNA	0			Hemostasis;Post-translational protein modification;Interleukin-4 and Interleukin-13 signaling;Transcriptional regulation by RUNX1;Signaling by Nuclear Receptors	hsa05321		GATA3
NM_006004.2:235	NS_HS_FIBROSIS_V2.0+PLS_SENNA_1_C7760	UQCRH	mRNA	0			The citric acid (TCA) cycle and respiratory electron transport	hsa00190;hsa04260;hsa04932;hsa05010;hsa05012;hsa05016		UQCRH
NM_004131.3:540	NS_HS_FIBROSIS_V2.0+PLS_SENNA_1_C7760	GZMB	mRNA	0			Programmed Cell Death;Signaling by NOTCH	hsa04650;hsa04940;hsa05202;hsa05320;hsa05330;hsa05332	Cytotoxic cells	GZMB
NM_003175.3:377	NS_HS_FIBROSIS_V2.0+PLS_SENNA_1_C7760	XCL1/2	mRNA	0			Signaling by GPCR	hsa04060;hsa04062	NK cells	XCL2
NM_002016.1:11786	NS_HS_FIBROSIS_V2.0+PLS_SENNA_1_C7760	profillagrin	mRNA	0						FLG
NM_021798.2:2080	NS_HS_FIBROSIS_V2.0+PLS_SENNA_1_C7760	IL21R	mRNA	0			Interleukin-2 family signaling	hsa04060;hsa04630;hsa05321	NK CD56dim cells	IL21R
NM_000072.3:707	NS_HS_FIBROSIS_V2.0+PLS_SENNA_1_C7760	CD36	mRNA	0			Neutrophil degranulation;Hemostasis;Class I MHC mediated antigen processing & presentation;Toll-like Receptor Cascades;Metabolism of lipids;Vesicle-mediated transport;Transcriptional regulation of white adipocyte differentiation;Integration of energy metabolism;Interleukin-4 and Interleukin-13 signaling	hsa03320;hsa04145;hsa04152;hsa04512;hsa04640;hsa04920;hsa04931;hsa04975;hsa05144		CD36
NM_002113.2:477	NS_HS_FIBROSIS_V2.0+PLS_SENNA_1_C7760	CFHR1	mRNA	0			Complement cascade			CFHR1
NM_003183.4:1595	NS_HS_FIBROSIS_V2.0+PLS_SENNA_1_C7760	ADAM17	mRNA	0			Extracellular matrix organization;Signaling by NOTCH;Diseases of signal transduction;Signaling by Hedgehog;Growth hormone receptor signaling	hsa04330;hsa05010;hsa05120		ADAM17
NM_002751.6:418	NS_HS_FIBROSIS_V2.0+PLS_SENNA_1_C7760	MAPK11	mRNA	0			Cellular responses to stress;Nucleotide-binding domain# leucine rich repeat containing receptor (NLR) signaling pathways;Toll-like Receptor Cascades;Axon guidance;Signaling by VEGF;Metabolism of RNA;Signaling by Rho GTPases;Transcriptional Regulation by TP53	hsa04010;hsa04015;hsa04068;hsa04071;hsa04261;hsa04370;hsa04380;hsa04550;hsa04611;hsa04620;hsa04621;hsa04622;hsa04660;hsa04664;hsa04668;hsa04670;hsa04722;hsa04723;hsa04728;hsa04750;hsa04912;hsa04914;hsa04917;hsa04933;hsa05014;hsa05120;hsa05131;hsa05132;hsa05133;hsa05140;hsa05142;hsa05145;hsa05152;hsa05160;hsa05164;hsa05169;hsa05205		MAPK11
NM_002084.3:1296	NS_HS_FIBROSIS_V2.0+PLS_SENNA_1_C7760	GPX3	mRNA	0			Cellular responses to stress	hsa00590;hsa04918		GPX3
NM_001242336.1:1214	NS_HS_FIBROSIS_V2.0+PLS_SENNA_1_C7760	MFAP3	mRNA	0			Extracellular matrix organization			MFAP3
NM_001159488.1:132	NS_HS_FIBROSIS_V2.0+PLS_SENNA_1_C7760	FCRL2	mRNA	0					B-cells	FCRL2
NM_001161662.1:619	NS_HS_FIBROSIS_V2.0+PLS_SENNA_1_C7760	WWC1	mRNA	0			Signaling by Hippo;Signaling by NOTCH	hsa04390		WWC1
NM_000492.3:720	NS_HS_FIBROSIS_V2.0+PLS_SENNA_1_C7760	CFTR	mRNA	0			Post-translational protein modification;Transport of small molecules;Signaling by Rho GTPases;Vesicle-mediated transport;Autophagy	hsa04024;hsa04152;hsa04971;hsa04972;hsa04976;hsa05110		CFTR
NM_001040078.2:522	NS_HS_FIBROSIS_V2.0+PLS_SENNA_1_C7760	LGALS9C	mRNA	0						LGALS9C
NM_001142633.1:3335	NS_HS_FIBROSIS_V2.0+PLS_SENNA_1_C7760	PIK3R5	mRNA	0			Hemostasis;Metabolism of lipids;Signaling by GPCR	hsa04012;hsa04014;hsa04015;hsa04022;hsa04024;hsa04062;hsa04066;hsa04068;hsa04070;hsa04071;hsa04072;hsa04150;hsa04151;hsa04152;hsa04210;hsa04211;hsa04213;hsa04261;hsa04370;hsa04380;hsa04510;hsa04550;hsa04611;hsa04620;hsa04630;hsa04650;hsa04660;hsa04662;hsa04664;hsa04666;hsa04668;hsa04670;hsa04722;hsa04725;hsa04750;hsa04810;hsa04910;hsa04914;hsa04915;hsa04917;hsa04919;hsa04921;hsa04923;hsa04930;hsa…		PIK3R5
NM_001079821.2:415	NS_HS_FIBROSIS_V2.0+PLS_SENNA_1_C7760	NLRP3	mRNA	0			Post-translational protein modification;Nucleotide-binding domain# leucine rich repeat containing receptor (NLR) signaling pathways	hsa04621;hsa05133;hsa05164		NLRP3
NM_173557.2:898	NS_HS_FIBROSIS_V2.0+PLS_SENNA_1_C7760	RNF152	mRNA	0			Post-translational protein modification			RNF152
NM_001034956.1:4005	NS_HS_FIBROSIS_V2.0+PLS_SENNA_1_C7760	SORBS1	mRNA	0			Muscle contraction	hsa03320;hsa04520;hsa04910		SORBS1
NM_176894.1:2300	NS_HS_FIBROSIS_V2.0+PLS_SENNA_1_C7760	P2RY13	mRNA	0			Signaling by GPCR	hsa04080		P2RY13
NM_001504.1:80	NS_HS_FIBROSIS_V2.0+PLS_SENNA_1_C7760	CXCR3	mRNA	0			Signaling by GPCR	hsa04060;hsa04062		CXCR3
NM_004958.3:1865	NS_HS_FIBROSIS_V2.0+PLS_SENNA_1_C7760	MTOR	mRNA	0			Cellular responses to stress;Intracellular signaling by second messengers;Autophagy;mTOR signalling;Signaling by VEGF;Transcriptional Regulation by TP53;Diseases of signal transduction	hsa04012;hsa04066;hsa04072;hsa04150;hsa04151;hsa04152;hsa04211;hsa04213;hsa04630;hsa04910;hsa04919;hsa04920;hsa04930;hsa04931;hsa05200;hsa05205;hsa05206;hsa05214;hsa05215;hsa05221;hsa05230;hsa05231		MTOR
NM_014654.3:1880	NS_HS_FIBROSIS_V2.0+PLS_SENNA_1_C7760	SDC3	mRNA	0			Extracellular matrix organization;Metabolism of carbohydrates;Hemostasis;Metabolism of vitamins and cofactors;Signaling by GPCR	hsa04514		SDC3
NM_004333.3:565	NS_HS_FIBROSIS_V2.0+PLS_SENNA_1_C7760	BRAF	mRNA	0			Diseases of signal transduction;FLT3 Signaling;MAPK family signaling cascades	hsa04010;hsa04012;hsa04015;hsa04024;hsa04062;hsa04068;hsa04150;hsa04270;hsa04510;hsa04650;hsa04720;hsa04722;hsa04726;hsa04730;hsa04810;hsa04910;hsa04914;hsa05034;hsa05160;hsa05200;hsa05205;hsa05210;hsa05211;hsa05212;hsa05213;hsa05214;hsa05215;hsa05216;hsa05218;hsa05219;hsa05220;hsa05221;hsa05223		BRAF
NM_001078.3:2535	NS_HS_FIBROSIS_V2.0+PLS_SENNA_1_C7760	VCAM1	mRNA	0			Extracellular matrix organization;Immunoregulatory interactions between a Lymphoid and a non-Lymphoid cell;Interleukin-4 and Interleukin-13 signaling;Interferon Signaling	hsa04064;hsa04514;hsa04668;hsa04670;hsa04933;hsa05143;hsa05144;hsa05166		VCAM1
NM_005269.1:2885	NS_HS_FIBROSIS_V2.0+PLS_SENNA_1_C7760	GLI1	mRNA	0			Signaling by Hedgehog	hsa04024;hsa04340;hsa05200;hsa05217		GLI1
NM_001872.3:150	NS_HS_FIBROSIS_V2.0+PLS_SENNA_1_C7760	CPB2	mRNA	0			Complement cascade;Peptide hormone metabolism	hsa04610;hsa04972;hsa04974		CPB2
NM_006808.2:344	NS_HS_FIBROSIS_V2.0+PLS_SENNA_1_C7760	SEC61B	mRNA	0			Class I MHC mediated antigen processing & presentation;SRP-dependent cotranslational protein targeting to membrane	hsa04141;hsa04145;hsa05110		SEC61B
NM_138981.2:450	NS_HS_FIBROSIS_V2.0+PLS_SENNA_1_C7760	MAPK10	mRNA	0			Cellular responses to stress;Fc epsilon receptor (FCERI) signaling;Toll-like Receptor Cascades	hsa04010;hsa04012;hsa04014;hsa04024;hsa04068;hsa04071;hsa04141;hsa04310;hsa04380;hsa04510;hsa04620;hsa04621;hsa04622;hsa04664;hsa04668;hsa04722;hsa04723;hsa04728;hsa04750;hsa04910;hsa04912;hsa04914;hsa04917;hsa04920;hsa04930;hsa04931;hsa04932;hsa04933;hsa05120;hsa05131;hsa05132;hsa05133;hsa05142;hsa05145;hsa05152;hsa05160;hsa05161;hsa05164;hsa05168;hsa05169;hsa05200;hsa05210;hsa05212;hsa05231		MAPK10
NM_001135044.1:268	NS_HS_FIBROSIS_V2.0+PLS_SENNA_1_C7760	MAPK9	mRNA	0			Cellular responses to stress;Fc epsilon receptor (FCERI) signaling;Toll-like Receptor Cascades	hsa04010;hsa04012;hsa04014;hsa04024;hsa04068;hsa04071;hsa04141;hsa04310;hsa04380;hsa04510;hsa04620;hsa04621;hsa04622;hsa04660;hsa04664;hsa04668;hsa04722;hsa04723;hsa04728;hsa04750;hsa04910;hsa04912;hsa04914;hsa04917;hsa04920;hsa04930;hsa04931;hsa04932;hsa04933;hsa05120;hsa05131;hsa05132;hsa05133;hsa05142;hsa05145;hsa05152;hsa05160;hsa05161;hsa05164;hsa05168;hsa05169;hsa05200;hsa05210;hsa05212;hsa…		MAPK9
ERCC_00092.1:540	NS_HS_FIBROSIS_V2.0+PLS_SENNA_1_C7760	POS_D(2)	mRNA	1	Positive						2
NM_001099412.1:550	NS_HS_FIBROSIS_V2.0+PLS_SENNA_1_C7760	KAT6A	mRNA	0			Chromatin modifying enzymes;Transcriptional Regulation by TP53	hsa04550		KAT6A
NM_000031.5:542	NS_HS_FIBROSIS_V2.0+PLS_SENNA_1_C7760	ALAD	mRNA	0			Neutrophil degranulation			ALAD
NR_104213.1:475	NS_HS_FIBROSIS_V2.0+PLS_SENNA_1_C7760	ANGPTL4	mRNA	0			Metabolism of lipids;Transcriptional regulation of white adipocyte differentiation;Transport of small molecules	hsa03320		ANGPTL4
NR_034061.1:160	NS_HS_FIBROSIS_V2.0+PLS_SENNA_1_C7760	CASP12	mRNA	0				hsa04141;hsa04210;hsa05010;hsa05014;hsa05020;hsa05161		CASP12
NM_000572.2:230	NS_HS_FIBROSIS_V2.0+PLS_SENNA_1_C7760	IL10	mRNA	0			Interleukin-4 and Interleukin-13 signaling;Interleukin-10 signaling;Interleukin-12 family signaling	hsa04060;hsa04068;hsa04630;hsa04660;hsa04672;hsa05133;hsa05140;hsa05142;hsa05143;hsa05144;hsa05145;hsa05146;hsa05150;hsa05152;hsa05169;hsa05310;hsa05320;hsa05321;hsa05322;hsa05330		IL10
ERCC_00098.1:785	NS_HS_FIBROSIS_V2.0+PLS_SENNA_1_C7760	NEG_E(0)	mRNA	1	Negative						0
NM_001105251.2:2292	NS_HS_FIBROSIS_V2.0+PLS_SENNA_1_C7760	ZFYVE16	mRNA	0				hsa04144;hsa04350		ZFYVE16
NM_006770.3:61	NS_HS_FIBROSIS_V2.0+PLS_SENNA_1_C7760	MARCO	mRNA	0			Vesicle-mediated transport	hsa04145		MARCO
NM_006761.4:770	NS_HS_FIBROSIS_V2.0+PLS_SENNA_1_C7760	YWHAE	mRNA	0			Cellular responses to stress;Programmed Cell Death;Vesicle-mediated transport;Signaling by Hippo;Signaling by Rho GTPases;Transcriptional Regulation by TP53	hsa04110;hsa04114;hsa04151;hsa04390;hsa04722;hsa05169;hsa05203		YWHAE
NM_178040.1:3940	NS_HS_FIBROSIS_V2.0+PLS_SENNA_1_C7760	ERC1	mRNA	0				hsa04064		ERC1
NR_022012.2:1588	NS_HS_FIBROSIS_V2.0+PLS_SENNA_1_C7760	COL6A5	mRNA	0			Extracellular matrix organization;Signaling by PDGF;Axon guidance	hsa04151;hsa04510;hsa04512;hsa04974		COL6A5
NM_002647.2:1140	NS_HS_FIBROSIS_V2.0+PLS_SENNA_1_C7760	PIK3C3	mRNA	0			Metabolism of lipids;FLT3 Signaling;Autophagy;Toll-like Receptor Cascades;Signaling by Rho GTPases	hsa00562;hsa04070;hsa04145;hsa05152		PIK3C3
NM_000414.2:365	NS_HS_FIBROSIS_V2.0+PLS_SENNA_1_C7760	HSD17B4	mRNA	0			Metabolism of lipids	hsa00120;hsa04146		HSD17B4
NM_002048.2:1525	NS_HS_FIBROSIS_V2.0+PLS_SENNA_1_C7760	GAS1	mRNA	0			Signaling by Hedgehog	hsa04340		GAS1
NM_020645.2:412	NS_HS_FIBROSIS_V2.0+PLS_SENNA_1_C7760	NRIP3	mRNA	0						NRIP3
NM_001846.2:1150	NS_HS_FIBROSIS_V2.0+PLS_SENNA_1_C7760	COL4A2	mRNA	0			Extracellular matrix organization;Signaling by PDGF;Vesicle-mediated transport;Axon guidance	hsa04151;hsa04510;hsa04512;hsa04933;hsa04974;hsa05146;hsa05200;hsa05222		COL4A2
NM_006509.3:960	NS_HS_FIBROSIS_V2.0+PLS_SENNA_1_C7760	RELB	mRNA	0			TNFR2 non-canonical NF-kB pathway	hsa04010;hsa04064;hsa04380;hsa05166;hsa05169		RELB
NM_002223.2:1626	NS_HS_FIBROSIS_V2.0+PLS_SENNA_1_C7760	ITPR2	mRNA	0			Hemostasis;Signaling by GPCR;Intracellular signaling by second messengers;Fcgamma receptor (FCGR) dependent phagocytosis;Fc epsilon receptor (FCERI) signaling;Integration of energy metabolism;Signaling by WNT;Signaling by VEGF;Muscle contraction	hsa04020;hsa04022;hsa04070;hsa04114;hsa04270;hsa04540;hsa04611;hsa04720;hsa04723;hsa04724;hsa04725;hsa04726;hsa04728;hsa04730;hsa04750;hsa04912;hsa04915;hsa04918;hsa04921;hsa04922;hsa04924;hsa04925;hsa04970;hsa04971;hsa04972;hsa05010;hsa05205		ITPR2
NM_001134671.2:1840	NS_HS_FIBROSIS_V2.0+PLS_SENNA_1_C7760	DERL1	mRNA	0			Post-translational protein modification;Transport of small molecules	hsa04141;hsa05014		DERL1
NM_006564.1:95	NS_HS_FIBROSIS_V2.0+PLS_SENNA_1_C7760	CXCR6	mRNA	0			Signaling by GPCR	hsa04060;hsa04062		CXCR6
NM_000301.3:123	NS_HS_FIBROSIS_V2.0+PLS_SENNA_1_C7760	PLG	mRNA	0			Extracellular matrix organization;Hemostasis;Signaling by PDGF;Regulation of IGF transport and uptake by IGFBPs	hsa04080;hsa04610;hsa05150;hsa05164		PLG
NM_175932.2:668	NS_HS_FIBROSIS_V2.0+PLS_SENNA_1_C7760	PSMD13	mRNA	0			Neutrophil degranulation;Cellular responses to stress;Class I MHC mediated antigen processing & presentation;Infectious disease;Signaling by WNT;Programmed Cell Death;Fc epsilon receptor (FCERI) signaling;Metabolism of amino acids and derivatives;Transport of small molecules;Metabolism of RNA;Signaling by Hedgehog;Diseases of signal transduction;FLT3 Signaling;MAPK family signaling cascades;TNFR2…	hsa03050;hsa05169		PSMD13
NM_003404.4:482	NS_HS_FIBROSIS_V2.0+PLS_SENNA_1_C7760	YWHAB	mRNA	0			Signaling by Hippo;Programmed Cell Death;Vesicle-mediated transport;mTOR signalling;Metabolism of RNA;Signaling by Rho GTPases;Transcriptional Regulation by TP53;FLT3 Signaling;MAPK family signaling cascades;Diseases of signal transduction	hsa04110;hsa04114;hsa04151;hsa04390;hsa05161;hsa05169;hsa05203		YWHAB
NM_006294.3:3985	NS_HS_FIBROSIS_V2.0+PLS_SENNA_1_C7760	UQCRB	mRNA	0			The citric acid (TCA) cycle and respiratory electron transport	hsa00190;hsa04260;hsa04932;hsa05010;hsa05012;hsa05016		UQCRB
NM_004159.4:1215	NS_HS_FIBROSIS_V2.0+PLS_SENNA_1_C7760	PSMB8	mRNA	0			Post-translational protein modification;Cellular responses to stress;Class I MHC mediated antigen processing & presentation;Infectious disease;Signaling by WNT;Programmed Cell Death;Fc epsilon receptor (FCERI) signaling;Metabolism of amino acids and derivatives;Transport of small molecules;Metabolism of RNA;Signaling by Hedgehog;Diseases of signal transduction;FLT3 Signaling;MAPK family signaling…	hsa03050		PSMB8
XM_006711166.2:1670	NS_HS_FIBROSIS_V2.0+PLS_SENNA_1_C7760	CR1	mRNA	0				hsa04610;hsa04640;hsa05134;hsa05140;hsa05144;hsa05152		CR1
NM_015695.2:355	NS_HS_FIBROSIS_V2.0+PLS_SENNA_1_C7760	BRPF3	mRNA	0			Hemostasis;Chromatin modifying enzymes;Transcriptional Regulation by TP53			BRPF3
NM_005211.2:3775	NS_HS_FIBROSIS_V2.0+PLS_SENNA_1_C7760	CSF1R	mRNA	0			Other interleukin signaling	hsa04014;hsa04015;hsa04060;hsa04144;hsa04151;hsa04380;hsa04640;hsa05200;hsa05202		CSF1R
NM_005533.3:415	NS_HS_FIBROSIS_V2.0+PLS_SENNA_1_C7760	IFI35	mRNA	0			Interferon Signaling			IFI35
NM_199161.1:135	NS_HS_FIBROSIS_V2.0+PLS_SENNA_1_C7760	SAA1	mRNA	0			Signaling by GPCR;Vesicle-mediated transport;Toll-like Receptor Cascades;Interleukin-1 family signaling;Interleukin-4 and Interleukin-13 signaling;Amyloid fiber formation			SAA1
NM_002984.2:201	NS_HS_FIBROSIS_V2.0+PLS_SENNA_1_C7760	CCL4	mRNA	0			Signaling by GPCR;Interleukin-10 signaling	hsa04060;hsa04062;hsa04064;hsa04620;hsa04623;hsa05132		CCL4
NM_002569.2:3700	NS_HS_FIBROSIS_V2.0+PLS_SENNA_1_C7760	FURIN	mRNA	0			Extracellular matrix organization;Post-translational protein modification;Infectious disease;Signaling by PDGF;Signaling by NOTCH;Signaling by TGF-beta family members;Transport of small molecules;Amyloid fiber formation	hsa05164		FURIN
NM_000130.2:5810	NS_HS_FIBROSIS_V2.0+PLS_SENNA_1_C7760	F5	mRNA	0			Hemostasis;Vesicle-mediated transport;Post-translational protein modification;Regulation of IGF transport and uptake by IGFBPs	hsa04610		F5
NM_138957.2:430	NS_HS_FIBROSIS_V2.0+PLS_SENNA_1_C7760	MAPK1	mRNA	0			Neutrophil degranulation;Signaling by GPCR;MAPK family signaling cascades;Toll-like Receptor Cascades;Fcgamma receptor (FCGR) dependent phagocytosis;Cellular responses to stress;Fc epsilon receptor (FCERI) signaling;Axon guidance;Hemostasis;Signaling by Rho GTPases;FLT3 Signaling;Diseases of signal transduction;Intracellular signaling by second messengers;Signaling by Nuclear Receptors;Transcript…	hsa04010;hsa04012;hsa04014;hsa04015;hsa04022;hsa04024;hsa04062;hsa04066;hsa04068;hsa04071;hsa04072;hsa04114;hsa04150;hsa04151;hsa04261;hsa04270;hsa04320;hsa04350;hsa04360;hsa04370;hsa04380;hsa04510;hsa04520;hsa04540;hsa04550;hsa04611;hsa04620;hsa04621;hsa04650;hsa04660;hsa04662;hsa04664;hsa04666;hsa04668;hsa04713;hsa04720;hsa04722;hsa04723;hsa04724;hsa04725;hsa04726;hsa04730;hsa04810;hsa04910;hsa…		MAPK1
NM_001284367.1:204	NS_HS_FIBROSIS_V2.0+PLS_SENNA_1_C7760	NDUFB8	mRNA	0			The citric acid (TCA) cycle and respiratory electron transport	hsa00190;hsa04932;hsa05010;hsa05012;hsa05016		NDUFB8
NM_002181.2:1693	NS_HS_FIBROSIS_V2.0+PLS_SENNA_1_C7760	IHH	mRNA	0			Signaling by GPCR;Signaling by Hedgehog;Diseases of signal transduction;Transcriptional regulation by RUNX2	hsa04340		IHH
NM_002755.2:970	NS_HS_FIBROSIS_V2.0+PLS_SENNA_1_C7760	MAP2K1	mRNA	0			Diseases of signal transduction;MAPK family signaling cascades;Axon guidance;Infectious disease;FLT3 Signaling;Interleukin-1 family signaling;Toll-like Receptor Cascades	hsa04010;hsa04012;hsa04014;hsa04015;hsa04022;hsa04024;hsa04062;hsa04066;hsa04068;hsa04071;hsa04072;hsa04114;hsa04151;hsa04270;hsa04320;hsa04370;hsa04380;hsa04510;hsa04540;hsa04550;hsa04620;hsa04650;hsa04660;hsa04662;hsa04664;hsa04666;hsa04668;hsa04720;hsa04722;hsa04725;hsa04726;hsa04730;hsa04810;hsa04910;hsa04912;hsa04914;hsa04915;hsa04916;hsa04917;hsa04919;hsa04921;hsa05020;hsa05034;hsa05161;hsa…		MAP2K1
NM_013372.5:575	NS_HS_FIBROSIS_V2.0+PLS_SENNA_1_C7760	GREM1	mRNA	0						GREM1
NM_002421.3:1117	NS_HS_FIBROSIS_V2.0+PLS_SENNA_1_C7760	MMP1	mRNA	0			Extracellular matrix organization;Hemostasis;Regulation of IGF transport and uptake by IGFBPs;Interleukin-4 and Interleukin-13 signaling	hsa03320;hsa05200;hsa05219;hsa05323		MMP1
NM_014248.2:162	NS_HS_FIBROSIS_V2.0+PLS_SENNA_1_C7760	RBX1	mRNA	0			Post-translational protein modification;Cellular responses to stress;Infectious disease;Signaling by WNT;Signaling by NOTCH;Diseases of signal transduction;Signaling by Hedgehog;FLT3 Signaling;MAPK family signaling cascades;Transcriptional regulation by RUNX2;Axon guidance;Interleukin-1 family signaling;Class I MHC mediated antigen processing & presentation	hsa04066;hsa04110;hsa04114;hsa04120;hsa04141;hsa04310;hsa04350;hsa04710;hsa05200;hsa05211		RBX1
NM_052942.3:1083	NS_HS_FIBROSIS_V2.0+PLS_SENNA_1_C7760	GBP5	mRNA	0			Interferon Signaling			GBP5
NM_001001555.2:4715	NS_HS_FIBROSIS_V2.0+PLS_SENNA_1_C7760	GRB10	mRNA	0			Axon guidance			GRB10
NM_000168.5:975	NS_HS_FIBROSIS_V2.0+PLS_SENNA_1_C7760	GLI3	mRNA	0			Signaling by Hedgehog;Transcriptional regulation by RUNX2	hsa04024;hsa04340;hsa05200;hsa05217		GLI3
NM_032992.2:360	NS_HS_FIBROSIS_V2.0+PLS_SENNA_1_C7760	CASP6	mRNA	0			Programmed Cell Death;Transcriptional Regulation by TP53	hsa04210		CASP6
NM_003263.3:545	NS_HS_FIBROSIS_V2.0+PLS_SENNA_1_C7760	TLR1	mRNA	0			Toll-like Receptor Cascades;Class I MHC mediated antigen processing & presentation;Antimicrobial peptides	hsa04620;hsa05152		TLR1
NM_002133.2:781	NS_HS_FIBROSIS_V2.0+PLS_SENNA_1_C7760	HMOX1	mRNA	0			Transport of small molecules;Interleukin-4 and Interleukin-13 signaling	hsa04066;hsa05206		HMOX1
NM_015719.3:5205	NS_HS_FIBROSIS_V2.0+PLS_SENNA_1_C7760	COL5A3	mRNA	0			Extracellular matrix organization;Signaling by PDGF;Axon guidance	hsa04974		COL5A3
NM_000878.2:1980	NS_HS_FIBROSIS_V2.0+PLS_SENNA_1_C7760	IL2RB	mRNA	0			FLT3 Signaling;MAPK family signaling cascades;Interleukin-2 family signaling	hsa04060;hsa04144;hsa04151;hsa04630;hsa05162;hsa05166;hsa05202		IL2RB
NA	ALL	Reserved	mRNA	1
NM_002198.2:15	NS_HS_FIBROSIS_V2.0+PLS_SENNA_1_C7760	IRF1	mRNA	0			Hemostasis;Interferon Signaling	hsa04917;hsa05133;hsa05160		IRF1
NM_003239.2:706	NS_HS_FIBROSIS_V2.0+PLS_SENNA_1_C7760	TGFB3	mRNA	0			Extracellular matrix organization;Hemostasis	hsa04010;hsa04060;hsa04068;hsa04110;hsa04144;hsa04350;hsa04390;hsa04933;hsa05140;hsa05142;hsa05144;hsa05145;hsa05146;hsa05152;hsa05161;hsa05166;hsa05200;hsa05210;hsa05211;hsa05212;hsa05220;hsa05321;hsa05323;hsa05410;hsa05414		TGFB3
NM_001010942.2:699	NS_HS_FIBROSIS_V2.0+PLS_SENNA_1_C7760	RAP1B	mRNA	0			Neutrophil degranulation;Hemostasis;FLT3 Signaling;MAPK family signaling cascades;Diseases of signal transduction;Interleukin-12 family signaling	hsa04010;hsa04014;hsa04015;hsa04024;hsa04062;hsa04510;hsa04611;hsa04670;hsa04720;hsa04722;hsa04972;hsa05211		RAP1B
NM_001734.2:775	NS_HS_FIBROSIS_V2.0+PLS_SENNA_1_C7760	C1S	mRNA	0			Complement cascade	hsa04610;hsa05133;hsa05150;hsa05322		C1S
NM_001530.2:1985	NS_HS_FIBROSIS_V2.0+PLS_SENNA_1_C7760	HIF1A	mRNA	0			Post-translational protein modification;Cellular responses to stress;Signaling by NOTCH;Interleukin-4 and Interleukin-13 signaling	hsa04066;hsa04150;hsa04919;hsa05200;hsa05205;hsa05211;hsa05230;hsa05231		HIF1A
NM_003742.2:2356	NS_HS_FIBROSIS_V2.0+PLS_SENNA_1_C7760	ABCB11	mRNA	0			Metabolism of lipids	hsa04976		ABCB11
NM_018402.1:80	NS_HS_FIBROSIS_V2.0+PLS_SENNA_1_C7760	IL26	mRNA	0			Interleukin-20 family signaling	hsa04060		IL26
NM_001237.2:1210	NS_HS_FIBROSIS_V2.0+PLS_SENNA_1_C7760	CCNA2	mRNA	0			Post-translational protein modification;Cellular responses to stress;Transcriptional Regulation by TP53	hsa04110;hsa04152;hsa04914;hsa05161;hsa05169;hsa05203		CCNA2
NM_004479.3:1710	NS_HS_FIBROSIS_V2.0+PLS_SENNA_1_C7760	FUT7	mRNA	0			Metabolism of carbohydrates			FUT7
NM_001169.2:35	NS_HS_FIBROSIS_V2.0+PLS_SENNA_1_C7760	AQP8	mRNA	0			Cellular responses to stress;Transport of small molecules	hsa04976		AQP8
NM_001737.3:602	NS_HS_FIBROSIS_V2.0+PLS_SENNA_1_C7760	C9	mRNA	0			Complement cascade	hsa04610;hsa05020;hsa05146;hsa05322		C9
NM_003255.4:1555	NS_HS_FIBROSIS_V2.0+PLS_SENNA_1_C7760	TIMP2	mRNA	0			Extracellular matrix organization;Neutrophil degranulation			TIMP2
NM_001815.3:527	NS_HS_FIBROSIS_V2.0+PLS_SENNA_1_C7760	CEACAM3	mRNA	0			Neutrophil degranulation;Hemostasis		Neutrophils	CEACAM3
NM_020400.4:2040	NS_HS_FIBROSIS_V2.0+PLS_SENNA_1_C7760	LPAR5	mRNA	0			Signaling by GPCR	hsa04015;hsa04072;hsa04151;hsa05200		LPAR5
NM_001114.4:956	NS_HS_FIBROSIS_V2.0+PLS_SENNA_1_C7760	ADCY7	mRNA	0			Signaling by GPCR;Integration of energy metabolism;Intracellular signaling by second messengers;Transport of small molecules;Signaling by Hedgehog	hsa00230;hsa04015;hsa04020;hsa04022;hsa04024;hsa04062;hsa04072;hsa04114;hsa04211;hsa04213;hsa04261;hsa04270;hsa04540;hsa04611;hsa04713;hsa04723;hsa04724;hsa04725;hsa04727;hsa04750;hsa04911;hsa04912;hsa04913;hsa04914;hsa04915;hsa04916;hsa04918;hsa04921;hsa04923;hsa04925;hsa04970;hsa04971;hsa04972;hsa04976;hsa05032;hsa05166;hsa05200;hsa05414		ADCY7
NM_004106.1:36	NS_HS_FIBROSIS_V2.0+PLS_SENNA_1_C7760	FCER1G	mRNA	0			Neutrophil degranulation;Hemostasis;Fc epsilon receptor (FCERI) signaling	hsa04071;hsa04072;hsa04611;hsa04650;hsa04664;hsa05152;hsa05310		FCER1G
NM_000875.4:4580	NS_HS_FIBROSIS_V2.0+PLS_SENNA_1_C7760	IGF1R	mRNA	0			Signaling by Nuclear Receptors	hsa04014;hsa04015;hsa04066;hsa04068;hsa04114;hsa04144;hsa04151;hsa04152;hsa04211;hsa04213;hsa04510;hsa04520;hsa04550;hsa04730;hsa04913;hsa04914;hsa05200;hsa05202;hsa05205;hsa05214;hsa05215;hsa05218		IGF1R
NM_005399.3:1600	NS_HS_FIBROSIS_V2.0+PLS_SENNA_1_C7760	PRKAB2	mRNA	0			Metabolism of lipids;Vesicle-mediated transport;Autophagy;Integration of energy metabolism;mTOR signalling;Transcriptional Regulation by TP53	hsa04068;hsa04152;hsa04211;hsa04213;hsa04710;hsa04910;hsa04920;hsa04921;hsa04922;hsa04931;hsa04932;hsa05410		PRKAB2
NM_007191.2:765	NS_HS_FIBROSIS_V2.0+PLS_SENNA_1_C7760	WIF1	mRNA	0			Signaling by WNT	hsa04310		WIF1
NM_021575.2:665	NS_HS_FIBROSIS_V2.0+PLS_SENNA_1_C7760	AP2S1	mRNA	0			Transport of small molecules;Infectious disease;MHC class II antigen presentation;Axon guidance;Signaling by WNT;Vesicle-mediated transport	hsa04144;hsa04961;hsa05016		AP2S1
NM_000340.1:3180	NS_HS_FIBROSIS_V2.0+PLS_SENNA_1_C7760	SLC2A2	mRNA	0			Transport of small molecules;Integration of energy metabolism	hsa04911;hsa04917;hsa04922;hsa04930;hsa04931;hsa04973;hsa05230		SLC2A2
NM_000020.1:1710	NS_HS_FIBROSIS_V2.0+PLS_SENNA_1_C7760	ACVRL1	mRNA	0			Signaling by TGF-beta family members			ACVRL1
NM_001935.3:2700	NS_HS_FIBROSIS_V2.0+PLS_SENNA_1_C7760	DPP4 (CD26)	mRNA	0			Peptide hormone metabolism	hsa04974		DPP4
purespike3.1:0	NS_HS_FIBROSIS_V2.0+PLS_SENNA_1_C7760	purespike3.1	mRNA	1
NM_000932.2:429	NS_HS_FIBROSIS_V2.0+PLS_SENNA_1_C7760	PLCB3	mRNA	0			Signaling by GPCR;Integration of energy metabolism;Signaling by WNT	hsa00562;hsa04015;hsa04020;hsa04022;hsa04062;hsa04070;hsa04071;hsa04072;hsa04261;hsa04270;hsa04310;hsa04540;hsa04611;hsa04713;hsa04720;hsa04723;hsa04724;hsa04725;hsa04726;hsa04728;hsa04730;hsa04750;hsa04911;hsa04912;hsa04915;hsa04916;hsa04918;hsa04919;hsa04921;hsa04922;hsa04924;hsa04925;hsa04933;hsa04961;hsa04970;hsa04971;hsa04972;hsa05010;hsa05016;hsa05142;hsa05143;hsa05146;hsa05200		PLCB3
NM_006037.3:6965	NS_HS_FIBROSIS_V2.0+PLS_SENNA_1_C7760	HDAC4	mRNA	0			Post-translational protein modification;Signaling by NOTCH;Diseases of signal transduction;Transcriptional regulation by RUNX2;Transcriptional regulation by RUNX3	hsa05034;hsa05169;hsa05203;hsa05206		HDAC4
NM_201282.1:1354	NS_HS_FIBROSIS_V2.0+PLS_SENNA_1_C7760	EGFR	mRNA	0			Signaling by GPCR;Diseases of signal transduction;Intracellular signaling by second messengers;Axon guidance;FLT3 Signaling;MAPK family signaling cascades;Vesicle-mediated transport;Signaling by Nuclear Receptors;Signaling by NOTCH	hsa04010;hsa04012;hsa04014;hsa04015;hsa04020;hsa04060;hsa04066;hsa04068;hsa04072;hsa04144;hsa04151;hsa04320;hsa04510;hsa04520;hsa04540;hsa04810;hsa04912;hsa04915;hsa04921;hsa05120;hsa05160;hsa05200;hsa05205;hsa05206;hsa05212;hsa05213;hsa05214;hsa05215;hsa05218;hsa05219;hsa05223;hsa05230;hsa05231		EGFR
NM_002574.2:632	NS_HS_FIBROSIS_V2.0+PLS_SENNA_1_C7760	PRDX1	mRNA	0			Cellular responses to stress;Transcriptional Regulation by TP53	hsa04146		PRDX1
NM_053032.2:710	NS_HS_FIBROSIS_V2.0+PLS_SENNA_1_C7760	MYLK	mRNA	0			Signaling by Rho GTPases;Muscle contraction	hsa04020;hsa04022;hsa04270;hsa04510;hsa04611;hsa04810;hsa04921;hsa04971		MYLK
NM_001752.2:1130	NS_HS_FIBROSIS_V2.0+PLS_SENNA_1_C7760	CAT	mRNA	0			Neutrophil degranulation;Cellular responses to stress	hsa00380;hsa04068;hsa04146;hsa04211;hsa04213;hsa05014		CAT
NM_001643.1:60	NS_HS_FIBROSIS_V2.0+PLS_SENNA_1_C7760	APOA2	mRNA	0			Signaling by GPCR;Metabolism of lipids;Regulation of IGF transport and uptake by IGFBPs;Post-translational protein modification;Transport of small molecules;Metabolism of vitamins and cofactors	hsa03320		APOA2
NM_006227.2:1378	NS_HS_FIBROSIS_V2.0+PLS_SENNA_1_C7760	PLTP	mRNA	0			Transport of small molecules;Signaling by Nuclear Receptors	hsa03320		PLTP
NM_001130721.1:1035	NS_HS_FIBROSIS_V2.0+PLS_SENNA_1_C7760	ELOVL6	mRNA	0			Metabolism of lipids			ELOVL6
NM_004045.3:143	NS_HS_FIBROSIS_V2.0+PLS_SENNA_1_C7760	ATOX1	mRNA	0			Cellular responses to stress;Antimicrobial peptides			ATOX1
NM_003789.2:680	NS_HS_FIBROSIS_V2.0+PLS_SENNA_1_C7760	TRADD	mRNA	0			Programmed Cell Death	hsa04064;hsa04071;hsa04210;hsa04622;hsa04668;hsa04920;hsa05152;hsa05160;hsa05169;hsa05203		TRADD
NM_000066.2:620	NS_HS_FIBROSIS_V2.0+PLS_SENNA_1_C7760	C8B	mRNA	0			Complement cascade	hsa04610;hsa05020;hsa05146;hsa05322		C8B
NM_000769.1:783	NS_HS_FIBROSIS_V2.0+PLS_SENNA_1_C7760	CYP2C19	mRNA	0			Metabolism of lipids;Phase I - Functionalization of compounds	hsa00590;hsa00591;hsa00982;hsa04726;hsa05204		CYP2C19
NM_002253.2:1420	NS_HS_FIBROSIS_V2.0+PLS_SENNA_1_C7760	KDR	mRNA	0			Extracellular matrix organization;Signaling by VEGF	hsa04014;hsa04015;hsa04060;hsa04144;hsa04151;hsa04370;hsa04510;hsa05205		KDR
NM_145699.3:321	NS_HS_FIBROSIS_V2.0+PLS_SENNA_1_C7760	APOBEC3A	mRNA	0			Metabolism of RNA			APOBEC3A
NM_006904.6:12750	NS_HS_FIBROSIS_V2.0+PLS_SENNA_1_C7760	PRKDC	mRNA	0			Post-translational protein modification	hsa04110		PRKDC
NM_003468.2:2265	NS_HS_FIBROSIS_V2.0+PLS_SENNA_1_C7760	FZD5	mRNA	0			Signaling by GPCR;Signaling by WNT;Diseases of signal transduction	hsa04310;hsa04390;hsa04550;hsa04916;hsa05166;hsa05200;hsa05205;hsa05217		FZD5
NM_005428.2:764	NS_HS_FIBROSIS_V2.0+PLS_SENNA_1_C7760	VAV1	mRNA	0			Hemostasis;Intracellular signaling by second messengers;Signaling by Rho GTPases;Fcgamma receptor (FCGR) dependent phagocytosis;Diseases of signal transduction;Fc epsilon receptor (FCERI) signaling;Signaling by GPCR;Signaling by VEGF	hsa04024;hsa04062;hsa04510;hsa04650;hsa04660;hsa04662;hsa04664;hsa04666;hsa04670;hsa04810		VAV1
NM_000208.2:525	NS_HS_FIBROSIS_V2.0+PLS_SENNA_1_C7760	INSR	mRNA	0			Intracellular signaling by second messengers	hsa04014;hsa04015;hsa04022;hsa04066;hsa04068;hsa04072;hsa04151;hsa04152;hsa04211;hsa04213;hsa04520;hsa04910;hsa04913;hsa04923;hsa04930;hsa04931;hsa04932;hsa04960		INSR
NM_002318.2:40	NS_HS_FIBROSIS_V2.0+PLS_SENNA_1_C7760	LOXL2	mRNA	0			Extracellular matrix organization			LOXL2
NM_001182.3:2855	NS_HS_FIBROSIS_V2.0+PLS_SENNA_1_C7760	ALDH7A1	mRNA	0			Metabolism of amino acids and derivatives	hsa00010;hsa00071;hsa00280;hsa00310;hsa00330;hsa00380;hsa00561;hsa00620		ALDH7A1
NM_002205.2:4113	NS_HS_FIBROSIS_V2.0+PLS_SENNA_1_C7760	ITGA5	mRNA	0			Extracellular matrix organization;Hemostasis;Axon guidance;Transcriptional regulation by RUNX2	hsa04145;hsa04151;hsa04510;hsa04512;hsa04640;hsa04810;hsa05100;hsa05131;hsa05133;hsa05205;hsa05206;hsa05410;hsa05412;hsa05414		ITGA5
NM_001164277.1:1248	NS_HS_FIBROSIS_V2.0+PLS_SENNA_1_C7760	SLC37A4	mRNA	0			Metabolism of carbohydrates	hsa04973		SLC37A4
NM_000761.3:617	NS_HS_FIBROSIS_V2.0+PLS_SENNA_1_C7760	CYP1A2	mRNA	0			Metabolism of lipids;Phase I - Functionalization of compounds	hsa00140;hsa00380;hsa00591;hsa00830;hsa00980;hsa00982;hsa05204		CYP1A2
NM_000616.4:975	NS_HS_FIBROSIS_V2.0+PLS_SENNA_1_C7760	CD4	mRNA	0			Vesicle-mediated transport;Antimicrobial peptides;Infectious disease;Other interleukin signaling	hsa04514;hsa04612;hsa04640;hsa04660;hsa05340		CD4
NM_001909.3:1495	NS_HS_FIBROSIS_V2.0+PLS_SENNA_1_C7760	CTSD	mRNA	0			Extracellular matrix organization;Peptide hormone metabolism;MHC class II antigen presentation;Neutrophil degranulation;Signaling by Nuclear Receptors	hsa04071;hsa04142;hsa05152		CTSD
ERCC_00112.1:695	NS_HS_FIBROSIS_V2.0+PLS_SENNA_1_C7760	POS_B(32)	mRNA	1	Positive						32
NM_000595.2:885	NS_HS_FIBROSIS_V2.0+PLS_SENNA_1_C7760	LTA	mRNA	0			TNFR2 non-canonical NF-kB pathway	hsa04060;hsa04064;hsa04668;hsa04940;hsa05166;hsa05168		LTA
NM_001235.2:880	NS_HS_FIBROSIS_V2.0+PLS_SENNA_1_C7760	SERPINH1	mRNA	0			Extracellular matrix organization			SERPINH1
NM_001144899.1:950	NS_HS_FIBROSIS_V2.0+PLS_SENNA_1_C7760	CD209	mRNA	0				hsa04145;hsa05152;hsa05162	DC	CD209
NM_000212.2:4485	NS_HS_FIBROSIS_V2.0+PLS_SENNA_1_C7760	ITGB3	mRNA	0			Extracellular matrix organization;Hemostasis;Signaling by VEGF;Axon guidance;FLT3 Signaling;MAPK family signaling cascades;Diseases of signal transduction	hsa04015;hsa04145;hsa04151;hsa04380;hsa04510;hsa04512;hsa04611;hsa04640;hsa04810;hsa04919;hsa05205;hsa05206;hsa05410;hsa05412;hsa05414		ITGB3
NM_004380.2:1301	NS_HS_FIBROSIS_V2.0+PLS_SENNA_1_C7760	CREBBP	mRNA	0			Metabolism of lipids;Cellular responses to stress;Signaling by NOTCH;Signaling by WNT;Diseases of signal transduction;Chromatin modifying enzymes;Transcriptional regulation of white adipocyte differentiation;Post-translational protein modification;Transcriptional Regulation by TP53;Transcriptional regulation by RUNX1;Transcriptional regulation by RUNX3;Signaling by Nuclear Receptors	hsa04024;hsa04066;hsa04068;hsa04110;hsa04310;hsa04330;hsa04350;hsa04520;hsa04630;hsa04720;hsa04916;hsa04919;hsa04922;hsa05016;hsa05152;hsa05161;hsa05164;hsa05166;hsa05168;hsa05169;hsa05200;hsa05203;hsa05206;hsa05211;hsa05215		CREBBP
NM_006144.2:155	NS_HS_FIBROSIS_V2.0+PLS_SENNA_1_C7760	GZMA	mRNA	0				hsa04080	Cytotoxic cells	GZMA
NM_015102.3:2126	NS_HS_FIBROSIS_V2.0+PLS_SENNA_1_C7760	NPHP4	mRNA	0			Signaling by Hippo			NPHP4
NM_001308.2:130	NS_HS_FIBROSIS_V2.0+PLS_SENNA_1_C7760	CPN1	mRNA	0			Complement cascade			CPN1
NM_005409.4:282	NS_HS_FIBROSIS_V2.0+PLS_SENNA_1_C7760	CXCL11	mRNA	0			Signaling by GPCR	hsa04060;hsa04062;hsa04620		CXCL11
NM_003830.3:1405	NS_HS_FIBROSIS_V2.0+PLS_SENNA_1_C7760	SIGLEC5	mRNA	0			Neutrophil degranulation;Immunoregulatory interactions between a Lymphoid and a non-Lymphoid cell		Neutrophils	SIGLEC5
NM_031283.1:2215	NS_HS_FIBROSIS_V2.0+PLS_SENNA_1_C7760	TCF7L1	mRNA	0			Signaling by WNT;Transcriptional regulation by RUNX3	hsa04310;hsa04390;hsa04520;hsa04916;hsa05200;hsa05210;hsa05213;hsa05215;hsa05216;hsa05217;hsa05221;hsa05412		TCF7L1
NM_002799.2:420	NS_HS_FIBROSIS_V2.0+PLS_SENNA_1_C7760	PSMB7	mRNA	0			Neutrophil degranulation;Cellular responses to stress;Class I MHC mediated antigen processing & presentation;Infectious disease;Signaling by WNT;Programmed Cell Death;Fc epsilon receptor (FCERI) signaling;Metabolism of amino acids and derivatives;Transport of small molecules;Metabolism of RNA;Signaling by Hedgehog;Diseases of signal transduction;FLT3 Signaling;MAPK family signaling cascades;TNFR2…	hsa03050		PSMB7
NM_001254751.1:1722	NS_HS_FIBROSIS_V2.0+PLS_SENNA_1_C7760	CD6	mRNA	0				hsa04514	T-cells	CD6
NM_001276.2:475	NS_HS_FIBROSIS_V2.0+PLS_SENNA_1_C7760	CHI3L1	mRNA	0			Neutrophil degranulation			CHI3L1
NM_003121.3:1029	NS_HS_FIBROSIS_V2.0+PLS_SENNA_1_C7760	SPIB	mRNA	0					B-cells	SPIB
NM_005577.2:4168	NS_HS_FIBROSIS_V2.0+PLS_SENNA_1_C7760	LPA	mRNA	0						LPA
NM_001301007.1:1405	NS_HS_FIBROSIS_V2.0+PLS_SENNA_1_C7760	AMOTL1	mRNA	0			Signaling by Hippo	hsa04530		AMOTL1
NM_000255.2:2000	NS_HS_FIBROSIS_V2.0+PLS_SENNA_1_C7760	MMUT	mRNA	0			Metabolism of lipids;Metabolism of vitamins and cofactors	hsa00280;hsa00640		MMUT
NM_006888.3:1683	NS_HS_FIBROSIS_V2.0+PLS_SENNA_1_C7760	CALM1	mRNA	0			Hemostasis;Intracellular signaling by second messengers;Signaling by GPCR;Vesicle-mediated transport;Metabolism of vitamins and cofactors;Transport of small molecules;Fc epsilon receptor (FCERI) signaling;Signaling by WNT;Muscle contraction;Infectious disease;Signaling by VEGF;Signaling by Rho GTPases;FLT3 Signaling;MAPK family signaling cascades;Diseases of signal transduction;Metabolism of carb…	hsa04014;hsa04015;hsa04020;hsa04022;hsa04024;hsa04070;hsa04114;hsa04261;hsa04270;hsa04713;hsa04720;hsa04722;hsa04728;hsa04740;hsa04750;hsa04910;hsa04912;hsa04915;hsa04916;hsa04921;hsa04922;hsa04924;hsa04925;hsa04970;hsa04971;hsa05010;hsa05031;hsa05034;hsa05133;hsa05152;hsa05214		CALM1
NM_022093.1:3580	NS_HS_FIBROSIS_V2.0+PLS_SENNA_1_C7760	TNN	mRNA	0			Extracellular matrix organization	hsa04151;hsa04510;hsa04512;hsa05206		TNN
NM_003068.3:740	NS_HS_FIBROSIS_V2.0+PLS_SENNA_1_C7760	SNAI2	mRNA	0			Intracellular signaling by second messengers	hsa04390;hsa04520		SNAI2
NM_001867.2:57	NS_HS_FIBROSIS_V2.0+PLS_SENNA_1_C7760	COX7C	mRNA	0			The citric acid (TCA) cycle and respiratory electron transport;Transcriptional Regulation by TP53	hsa00190;hsa04260;hsa04932;hsa05010;hsa05012;hsa05016		COX7C
NM_000384.2:2833	NS_HS_FIBROSIS_V2.0+PLS_SENNA_1_C7760	APOB	mRNA	0			Hemostasis;Vesicle-mediated transport;Regulation of IGF transport and uptake by IGFBPs;Toll-like Receptor Cascades;Transport of small molecules;Post-translational protein modification;Metabolism of vitamins and cofactors;Signaling by GPCR	hsa04975		APOB
NM_021158.3:1830	NS_HS_FIBROSIS_V2.0+PLS_SENNA_1_C7760	TRIB3	mRNA	0			Metabolism of lipids;Intracellular signaling by second messengers;FLT3 Signaling;Signaling by VEGF	hsa04931		TRIB3
NM_003482.3:6070	NS_HS_FIBROSIS_V2.0+PLS_SENNA_1_C7760	KMT2D	mRNA	0			Chromatin modifying enzymes;Signaling by WNT;Transcriptional regulation by RUNX1	hsa00310		KMT2D
NM_001143839.1:1565	NS_HS_FIBROSIS_V2.0+PLS_SENNA_1_C7760	PDE2A	mRNA	0			Hemostasis;Signaling by GPCR	hsa00230;hsa04022;hsa04740;hsa04925;hsa05032		PDE2A
NM_001013437.1:500	NS_HS_FIBROSIS_V2.0+PLS_SENNA_1_C7760	SEH1L	mRNA	0			Post-translational protein modification;Interferon Signaling;Metabolism of RNA;Infectious disease;Metabolism of carbohydrates;Cellular responses to stress;Signaling by Rho GTPases			SEH1L
NM_002020.1:955	NS_HS_FIBROSIS_V2.0+PLS_SENNA_1_C7760	FLT4	mRNA	0			Signaling by VEGF;Signaling by NOTCH	hsa04014;hsa04015;hsa04060;hsa04151;hsa04510		FLT4
NM_000204.3:1301	NS_HS_FIBROSIS_V2.0+PLS_SENNA_1_C7760	CFI	mRNA	0			Complement cascade	hsa04610;hsa05150		CFI
NM_001322168.1:466	NS_HS_FIBROSIS_V2.0+PLS_SENNA_1_C7760	KIR3DL1/2	mRNA	0			Immunoregulatory interactions between a Lymphoid and a non-Lymphoid cell	hsa04612;hsa04650;hsa05332	NK CD56dim cells	KIR3DL1
NM_021131.4:921	NS_HS_FIBROSIS_V2.0+PLS_SENNA_1_C7760	PTPA	mRNA	0				hsa04931		PTPA
NM_005117.2:786	NS_HS_FIBROSIS_V2.0+PLS_SENNA_1_C7760	FGF19	mRNA	0			Diseases of signal transduction;FLT3 Signaling;Intracellular signaling by second messengers;MAPK family signaling cascades	hsa04010;hsa04014;hsa04015;hsa04151;hsa04810;hsa05200;hsa05218		FGF19
NM_172341.1:250	NS_HS_FIBROSIS_V2.0+PLS_SENNA_1_C7760	PSENEN	mRNA	0			Diseases of signal transduction;Signaling by NOTCH;Axon guidance;Amyloid fiber formation	hsa04330;hsa05010		PSENEN
NM_005041.3:2120	NS_HS_FIBROSIS_V2.0+PLS_SENNA_1_C7760	PRF1	mRNA	0				hsa04650;hsa04940;hsa05320;hsa05330;hsa05332;hsa05416	Cytotoxic cells	PRF1
NM_005601.3:632	NS_HS_FIBROSIS_V2.0+PLS_SENNA_1_C7760	NKG7	mRNA	0					Cytotoxic cells	NKG7
NM_001178133.1:461	NS_HS_FIBROSIS_V2.0+PLS_SENNA_1_C7760	SUFU	mRNA	0			Signaling by Hedgehog	hsa04340;hsa05200;hsa05217		SUFU
NM_015999.3:1539	NS_HS_FIBROSIS_V2.0+PLS_SENNA_1_C7760	ADIPOR1	mRNA	0			Integration of energy metabolism	hsa04152;hsa04211;hsa04920;hsa04932		ADIPOR1
NM_000771.3:1497	NS_HS_FIBROSIS_V2.0+PLS_SENNA_1_C7760	CYP2C9	mRNA	0			Metabolism of lipids;Phase I - Functionalization of compounds	hsa00590;hsa00591;hsa00830;hsa00980;hsa00982;hsa04726;hsa05204		CYP2C9
NM_182948.2:805	NS_HS_FIBROSIS_V2.0+PLS_SENNA_1_C7760	PRKACB	mRNA	0			Hemostasis;Intracellular signaling by second messengers;Signaling by GPCR;Integration of energy metabolism;Metabolism of lipids;Transport of small molecules;Signaling by VEGF;Signaling by Hedgehog;MAPK family signaling cascades;Axon guidance;Metabolism of carbohydrates	hsa04010;hsa04014;hsa04020;hsa04024;hsa04062;hsa04114;hsa04210;hsa04211;hsa04213;hsa04261;hsa04270;hsa04310;hsa04340;hsa04540;hsa04611;hsa04713;hsa04720;hsa04723;hsa04724;hsa04725;hsa04726;hsa04727;hsa04728;hsa04740;hsa04750;hsa04910;hsa04911;hsa04912;hsa04913;hsa04914;hsa04915;hsa04916;hsa04918;hsa04919;hsa04921;hsa04922;hsa04923;hsa04924;hsa04925;hsa04961;hsa04962;hsa04970;hsa04971;hsa04976;hsa…		PRKACB
NM_130463.2:920	NS_HS_FIBROSIS_V2.0+PLS_SENNA_1_C7760	ATP6V1G2	mRNA	0			Cellular responses to stress;Transport of small molecules	hsa00190;hsa04145;hsa05110;hsa05120;hsa05323		ATP6V1G2
NM_000078.2:662	NS_HS_FIBROSIS_V2.0+PLS_SENNA_1_C7760	CETP	mRNA	0			Transport of small molecules;Signaling by Nuclear Receptors			CETP
NM_000062.2:305	NS_HS_FIBROSIS_V2.0+PLS_SENNA_1_C7760	SERPING1	mRNA	0			Hemostasis;Complement cascade	hsa04610;hsa05133		SERPING1
NM_002083.2:830	NS_HS_FIBROSIS_V2.0+PLS_SENNA_1_C7760	GPX2	mRNA	0			Metabolism of lipids;Cellular responses to stress;Transcriptional Regulation by TP53	hsa00590;hsa04918		GPX2
NM_000397.3:2686	NS_HS_FIBROSIS_V2.0+PLS_SENNA_1_C7760	CYBB	mRNA	0			Neutrophil degranulation;Class I MHC mediated antigen processing & presentation;Cellular responses to stress;Signaling by VEGF;Signaling by Rho GTPases	hsa04066;hsa04145;hsa04380;hsa04670;hsa04933		CYBB
NM_000313.1:875	NS_HS_FIBROSIS_V2.0+PLS_SENNA_1_C7760	PROS1	mRNA	0			Hemostasis;Post-translational protein modification;Complement cascade	hsa04610		PROS1
NM_002591.2:1870	NS_HS_FIBROSIS_V2.0+PLS_SENNA_1_C7760	PCK1	mRNA	0			Signaling by Nuclear Receptors;Transcriptional regulation of white adipocyte differentiation;Metabolism of carbohydrates	hsa00010;hsa00620;hsa03320;hsa04068;hsa04151;hsa04152;hsa04910;hsa04920;hsa04922;hsa04931		PCK1
ERCC_00035.1:485	NS_HS_FIBROSIS_V2.0+PLS_SENNA_1_C7760	POS_E(0.5)	mRNA	1	Positive						0.5
NM_001160210.1:1216	NS_HS_FIBROSIS_V2.0+PLS_SENNA_1_C7760	SLC25A13	mRNA	0			Metabolism of amino acids and derivatives;Metabolism of carbohydrates			SLC25A13
NM_005219.4:1398	NS_HS_FIBROSIS_V2.0+PLS_SENNA_1_C7760	DIAPH1	mRNA	0			Neutrophil degranulation;Signaling by Rho GTPases	hsa04510;hsa04810;hsa04933;hsa05131		DIAPH1
NM_005532.3:390	NS_HS_FIBROSIS_V2.0+PLS_SENNA_1_C7760	IFI27	mRNA	0			Interferon Signaling			IFI27
NM_016952.4:5915	NS_HS_FIBROSIS_V2.0+PLS_SENNA_1_C7760	CDON	mRNA	0			Signaling by Hedgehog			CDON
NM_014832.2:3130	NS_HS_FIBROSIS_V2.0+PLS_SENNA_1_C7760	TBC1D4	mRNA	0			Vesicle-mediated transport	hsa04919;hsa04931		TBC1D4
NM_000660.3:1260	NS_HS_FIBROSIS_V2.0+PLS_SENNA_1_C7760	TGFB1	mRNA	0			Extracellular matrix organization;Hemostasis;Infectious disease;Signaling by TGF-beta family members;Diseases of signal transduction;Transcriptional regulation of white adipocyte differentiation;Post-translational protein modification;Interleukin-4 and Interleukin-13 signaling;Transcriptional regulation by RUNX3	hsa04010;hsa04060;hsa04068;hsa04110;hsa04144;hsa04350;hsa04380;hsa04390;hsa04672;hsa04932;hsa04933;hsa05140;hsa05142;hsa05144;hsa05145;hsa05146;hsa05152;hsa05161;hsa05166;hsa05200;hsa05205;hsa05210;hsa05211;hsa05212;hsa05220;hsa05321;hsa05323;hsa05410;hsa05414		TGFB1
NM_000042.2:582	NS_HS_FIBROSIS_V2.0+PLS_SENNA_1_C7760	APOH	mRNA	0			Hemostasis			APOH
NM_006033.2:1624	NS_HS_FIBROSIS_V2.0+PLS_SENNA_1_C7760	LIPG	mRNA	0			Transport of small molecules	hsa00561		LIPG
NM_002424.2:2590	NS_HS_FIBROSIS_V2.0+PLS_SENNA_1_C7760	MMP8	mRNA	0			Extracellular matrix organization;Neutrophil degranulation			MMP8
NM_004104.4:5387	NS_HS_FIBROSIS_V2.0+PLS_SENNA_1_C7760	FASN	mRNA	0			Metabolism of lipids;Integration of energy metabolism;Metabolism of vitamins and cofactors;Signaling by Nuclear Receptors	hsa04152;hsa04910		FASN
NM_033360.2:267	NS_HS_FIBROSIS_V2.0+PLS_SENNA_1_C7760	KRAS	mRNA	0			Hemostasis;Diseases of signal transduction;Signaling by PDGF;Signaling by GPCR;Fc epsilon receptor (FCERI) signaling;Axon guidance;Signaling by VEGF;FLT3 Signaling;MAPK family signaling cascades;Signaling by Nuclear Receptors;Signaling by WNT;Transcriptional regulation by RUNX3	hsa04010;hsa04012;hsa04014;hsa04015;hsa04062;hsa04068;hsa04071;hsa04072;hsa04151;hsa04211;hsa04213;hsa04320;hsa04360;hsa04370;hsa04530;hsa04540;hsa04550;hsa04650;hsa04660;hsa04662;hsa04664;hsa04720;hsa04722;hsa04725;hsa04726;hsa04730;hsa04810;hsa04910;hsa04912;hsa04914;hsa04915;hsa04916;hsa04917;hsa04919;hsa04921;hsa04933;hsa04960;hsa05034;hsa05160;hsa05161;hsa05166;hsa05200;hsa05203;hsa05205;hsa…		KRAS
NM_000090.3:180	NS_HS_FIBROSIS_V2.0+PLS_SENNA_1_C7760	COL3A1	mRNA	0			Extracellular matrix organization;Signaling by PDGF;Immunoregulatory interactions between a Lymphoid and a non-Lymphoid cell;Vesicle-mediated transport;Axon guidance	hsa04611;hsa04933;hsa04974;hsa05146		COL3A1
NM_001613.1:645	NS_HS_FIBROSIS_V2.0+PLS_SENNA_1_C7760	ACTA2	mRNA	0			Muscle contraction;Signaling by NOTCH	hsa04270		ACTA2
NM_001081754.1:2666	NS_HS_FIBROSIS_V2.0+PLS_SENNA_1_C7760	ELN	mRNA	0			Extracellular matrix organization	hsa04974		ELN
NM_000482.3:1347	NS_HS_FIBROSIS_V2.0+PLS_SENNA_1_C7760	APOA4	mRNA	0				hsa04975		APOA4
NM_003036.2:3335	NS_HS_FIBROSIS_V2.0+PLS_SENNA_1_C7760	SKI	mRNA	0			Signaling by TGF-beta family members			SKI
NM_001093.3:3365	NS_HS_FIBROSIS_V2.0+PLS_SENNA_1_C7760	ACACB	mRNA	0			Metabolism of lipids;Integration of energy metabolism;Metabolism of vitamins and cofactors	hsa00620;hsa00640;hsa04152;hsa04910;hsa04920;hsa04922;hsa04931		ACACB
NM_001130420.1:245	NS_HS_FIBROSIS_V2.0+PLS_SENNA_1_C7760	SMARCC2	mRNA	0			Chromatin modifying enzymes;Transcriptional regulation by RUNX1			SMARCC2
NM_006251.5:366	NS_HS_FIBROSIS_V2.0+PLS_SENNA_1_C7760	PRKAA1	mRNA	0			Transcriptional Regulation by TP53;Autophagy;mTOR signalling	hsa04068;hsa04150;hsa04151;hsa04152;hsa04211;hsa04213;hsa04710;hsa04910;hsa04920;hsa04921;hsa04922;hsa04931;hsa04932;hsa05410		PRKAA1
NM_014482.1:440	NS_HS_FIBROSIS_V2.0+PLS_SENNA_1_C7760	BMP10	mRNA	0			Extracellular matrix organization;Signaling by TGF-beta family members			BMP10
NM_000236.2:248	NS_HS_FIBROSIS_V2.0+PLS_SENNA_1_C7760	LIPC	mRNA	0			Transport of small molecules	hsa00561		LIPC
NM_000963.1:495	NS_HS_FIBROSIS_V2.0+PLS_SENNA_1_C7760	PTGS2	mRNA	0			Metabolism of lipids;Metabolism of vitamins and cofactors;Interleukin-10 signaling;Interleukin-4 and Interleukin-13 signaling	hsa00590;hsa04064;hsa04370;hsa04668;hsa04723;hsa04726;hsa04913;hsa04921;hsa04923;hsa05140;hsa05200;hsa05204;hsa05206;hsa05222		PTGS2
NM_003998.2:1675	NS_HS_FIBROSIS_V2.0+PLS_SENNA_1_C7760	NFKB1	mRNA	0			Neutrophil degranulation;Cellular responses to stress;Fc epsilon receptor (FCERI) signaling;Chromatin modifying enzymes;Transcriptional regulation of white adipocyte differentiation;Toll-like Receptor Cascades;Interleukin-1 family signaling;Nucleotide-binding domain# leucine rich repeat containing receptor (NLR) signaling pathways	hsa04010;hsa04014;hsa04024;hsa04062;hsa04064;hsa04066;hsa04071;hsa04151;hsa04210;hsa04211;hsa04380;hsa04620;hsa04621;hsa04622;hsa04623;hsa04660;hsa04662;hsa04668;hsa04722;hsa04917;hsa04920;hsa04931;hsa04932;hsa04933;hsa05030;hsa05120;hsa05131;hsa05132;hsa05133;hsa05134;hsa05140;hsa05142;hsa05145;hsa05146;hsa05152;hsa05160;hsa05161;hsa05162;hsa05164;hsa05166;hsa05168;hsa05169;hsa05200;hsa05202;hsa…		NFKB1
NM_000484.3:1725	NS_HS_FIBROSIS_V2.0+PLS_SENNA_1_C7760	APP	mRNA	0			Extracellular matrix organization;Hemostasis;Regulation of IGF transport and uptake by IGFBPs;Signaling by GPCR;Vesicle-mediated transport;Toll-like Receptor Cascades;Interleukin-1 family signaling;Nucleotide-binding domain# leucine rich repeat containing receptor (NLR) signaling pathways;Post-translational protein modification;Amyloid fiber formation	hsa04726;hsa05010		APP
NM_001001524.2:156	NS_HS_FIBROSIS_V2.0+PLS_SENNA_1_C7760	TM6SF2	mRNA	0						TM6SF2
NM_001192.2:635	NS_HS_FIBROSIS_V2.0+PLS_SENNA_1_C7760	TNFRSF17	mRNA	0			TNFR2 non-canonical NF-kB pathway	hsa04060;hsa04672	B-cells	TNFRSF17
NM_006156.2:330	NS_HS_FIBROSIS_V2.0+PLS_SENNA_1_C7760	NEDD8	mRNA	0			Post-translational protein modification;Signaling by TGF-beta family members;Vesicle-mediated transport;Transport of small molecules			NEDD8
NM_001008395.2:494	NS_HS_FIBROSIS_V2.0+PLS_SENNA_1_C7760	LAMTOR4	mRNA	0			Cellular responses to stress;Autophagy;mTOR signalling;Transcriptional Regulation by TP53;Intracellular signaling by second messengers			LAMTOR4
NM_005080.2:440	NS_HS_FIBROSIS_V2.0+PLS_SENNA_1_C7760	XBP1	mRNA	0			Unfolded Protein Response (UPR)	hsa04141;hsa04932;hsa05166		XBP1
NM_002019.4:530	NS_HS_FIBROSIS_V2.0+PLS_SENNA_1_C7760	FLT1	mRNA	0			Signaling by VEGF	hsa04014;hsa04015;hsa04060;hsa04066;hsa04144;hsa04151;hsa04510;hsa05202;hsa05323		FLT1
NM_001735.2:466	NS_HS_FIBROSIS_V2.0+PLS_SENNA_1_C7760	C5	mRNA	0			Signaling by GPCR;Complement cascade	hsa04610;hsa05020;hsa05133;hsa05150;hsa05168;hsa05322		C5
NM_012238.4:840	NS_HS_FIBROSIS_V2.0+PLS_SENNA_1_C7760	SIRT1	mRNA	0			Cellular responses to stress	hsa04068;hsa04152;hsa04211;hsa04213;hsa04922;hsa05031;hsa05206		SIRT1
NM_000952.3:1035	NS_HS_FIBROSIS_V2.0+PLS_SENNA_1_C7760	PTAFR	mRNA	0			Neutrophil degranulation;Signaling by GPCR;Interleukin-10 signaling;Interferon Signaling	hsa04020;hsa04080;hsa05150		PTAFR
NM_002006.4:620	NS_HS_FIBROSIS_V2.0+PLS_SENNA_1_C7760	FGF2	mRNA	0			Extracellular matrix organization;FLT3 Signaling;Intracellular signaling by second messengers;Diseases of signal transduction;MAPK family signaling cascades;Interleukin-4 and Interleukin-13 signaling	hsa04010;hsa04014;hsa04015;hsa04151;hsa04550;hsa04810;hsa05200;hsa05205;hsa05218		FGF2
NM_002827.3:664	NS_HS_FIBROSIS_V2.0+PLS_SENNA_1_C7760	PTPN1	mRNA	0			Hemostasis;Interferon Signaling;Transcriptional Regulation by MECP2;Growth hormone receptor signaling	hsa04520;hsa04910;hsa04931		PTPN1
NM_000284.3:1080	NS_HS_FIBROSIS_V2.0+PLS_SENNA_1_C7760	PDHA1	mRNA	0			The citric acid (TCA) cycle and respiratory electron transport;Metabolism of amino acids and derivatives;Signaling by Nuclear Receptors	hsa00010;hsa00620;hsa04066;hsa04922;hsa05230		PDHA1
NM_000657.2:947	NS_HS_FIBROSIS_V2.0+PLS_SENNA_1_C7760	BCL2	mRNA	0			Interleukin-4 and Interleukin-13 signaling;Programmed Cell Death;Nucleotide-binding domain# leucine rich repeat containing receptor (NLR) signaling pathways;Signaling by Nuclear Receptors	hsa04064;hsa04066;hsa04071;hsa04141;hsa04151;hsa04210;hsa04261;hsa04510;hsa04630;hsa04722;hsa04725;hsa04933;hsa05014;hsa05145;hsa05152;hsa05161;hsa05169;hsa05200;hsa05206;hsa05210;hsa05215;hsa05222		BCL2
NM_000696.3:610	NS_HS_FIBROSIS_V2.0+PLS_SENNA_1_C7760	ALDH9A1	mRNA	0			Metabolism of amino acids and derivatives	hsa00010;hsa00071;hsa00280;hsa00310;hsa00330;hsa00380;hsa00561;hsa00620		ALDH9A1
NM_002188.2:516	NS_HS_FIBROSIS_V2.0+PLS_SENNA_1_C7760	IL13	mRNA	0			Interleukin-4 and Interleukin-13 signaling;Interleukin-1 family signaling	hsa04060;hsa04630;hsa04664;hsa05162;hsa05310;hsa05321		IL13
NM_000459.3:1894	NS_HS_FIBROSIS_V2.0+PLS_SENNA_1_C7760	TEK	mRNA	0			Hemostasis;FLT3 Signaling;MAPK family signaling cascades	hsa04014;hsa04015;hsa04066;hsa04151;hsa05323		TEK
NM_002423.3:311	NS_HS_FIBROSIS_V2.0+PLS_SENNA_1_C7760	MMP7	mRNA	0			Extracellular matrix organization;Signaling by Nuclear Receptors	hsa04310		MMP7
NM_005607.4:3466	NS_HS_FIBROSIS_V2.0+PLS_SENNA_1_C7760	PTK2	mRNA	0				hsa04012;hsa04062;hsa04151;hsa04360;hsa04370;hsa04510;hsa04670;hsa04810;hsa05100;hsa05146;hsa05200;hsa05202;hsa05205;hsa05222		PTK2
NM_198834.1:3681	NS_HS_FIBROSIS_V2.0+PLS_SENNA_1_C7760	ACACA	mRNA	0			Metabolism of lipids;Integration of energy metabolism;Metabolism of vitamins and cofactors	hsa00620;hsa00640;hsa04152;hsa04910;hsa04922		ACACA
NM_212482.1:1776	NS_HS_FIBROSIS_V2.0+PLS_SENNA_1_C7760	FN1	mRNA	0			Extracellular matrix organization;Hemostasis;Regulation of IGF transport and uptake by IGFBPs;FLT3 Signaling;MAPK family signaling cascades;Interleukin-4 and Interleukin-13 signaling;Diseases of signal transduction;Post-translational protein modification	hsa04151;hsa04510;hsa04512;hsa04810;hsa04933;hsa05100;hsa05146;hsa05200;hsa05205;hsa05222		FN1
NM_002872.4:341	NS_HS_FIBROSIS_V2.0+PLS_SENNA_1_C7760	RAC2	mRNA	0			Hemostasis;Intracellular signaling by second messengers;Signaling by Rho GTPases;Diseases of signal transduction;Signaling by WNT	hsa04010;hsa04014;hsa04015;hsa04024;hsa04062;hsa04071;hsa04310;hsa04360;hsa04370;hsa04510;hsa04520;hsa04650;hsa04662;hsa04664;hsa04666;hsa04670;hsa04810;hsa05200;hsa05210;hsa05212;hsa05231;hsa05416		RAC2
NM_005101.3:305	NS_HS_FIBROSIS_V2.0+PLS_SENNA_1_C7760	ISG15	mRNA	0			Interferon Signaling;Infectious disease	hsa04622		ISG15
NM_005693.2:1575	NS_HS_FIBROSIS_V2.0+PLS_SENNA_1_C7760	NR1H3	mRNA	0			Metabolism of lipids;Post-translational protein modification;Transport of small molecules;Signaling by Nuclear Receptors	hsa03320;hsa04931;hsa04932;hsa05160		NR1H3
ERCC_00126.1:220	NS_HS_FIBROSIS_V2.0+PLS_SENNA_1_C7760	NEG_F(0)	mRNA	1	Negative						0
NM_133432.1:9700	NS_HS_FIBROSIS_V2.0+PLS_SENNA_1_C7760	TTN	mRNA	0			Hemostasis;Muscle contraction	hsa05410;hsa05414		TTN
NM_007361.3:1995	NS_HS_FIBROSIS_V2.0+PLS_SENNA_1_C7760	NID2	mRNA	0			Extracellular matrix organization			NID2
NM_005576.2:1980	NS_HS_FIBROSIS_V2.0+PLS_SENNA_1_C7760	LOXL1	mRNA	0			Extracellular matrix organization			LOXL1
NM_004995.2:1470	NS_HS_FIBROSIS_V2.0+PLS_SENNA_1_C7760	MMP14	mRNA	0			Extracellular matrix organization	hsa04668;hsa04912		MMP14
NM_001198909.1:673	NS_HS_FIBROSIS_V2.0+PLS_SENNA_1_C7760	ATP6V1F	mRNA	0			Cellular responses to stress;Transport of small molecules	hsa00190;hsa04145;hsa05110;hsa05120;hsa05323		ATP6V1F
NM_001795.3:3405	NS_HS_FIBROSIS_V2.0+PLS_SENNA_1_C7760	CDH5	mRNA	0			Signaling by VEGF;Cell-Cell communication	hsa04514;hsa04670		CDH5
NM_000634.2:1950	NS_HS_FIBROSIS_V2.0+PLS_SENNA_1_C7760	CXCR1	mRNA	0			Neutrophil degranulation;Signaling by GPCR	hsa04060;hsa04062;hsa04072;hsa04144;hsa05120		CXCR1
NM_002190.2:240	NS_HS_FIBROSIS_V2.0+PLS_SENNA_1_C7760	IL17A	mRNA	0			Interleukin-4 and Interleukin-13 signaling	hsa04060;hsa05321;hsa05323		IL17A
NM_024541.2:770	NS_HS_FIBROSIS_V2.0+PLS_SENNA_1_C7760	ARMH3	mRNA	1	Housekeeping					ARMH3
NM_002122.3:261	NS_HS_FIBROSIS_V2.0+PLS_SENNA_1_C7760	HLA-DQA1	mRNA	0			Interferon Signaling;MHC class II antigen presentation	hsa04145;hsa04514;hsa04612;hsa04672;hsa04940;hsa05140;hsa05145;hsa05150;hsa05152;hsa05164;hsa05166;hsa05168;hsa05169;hsa05310;hsa05320;hsa05321;hsa05322;hsa05323;hsa05330;hsa05332;hsa05416		HLA-DQA1
NM_020820.3:6075	NS_HS_FIBROSIS_V2.0+PLS_SENNA_1_C7760	PREX1	mRNA	0			Signaling by GPCR;Signaling by Rho GTPases	hsa04062		PREX1
NM_002293.3:4915	NS_HS_FIBROSIS_V2.0+PLS_SENNA_1_C7760	LAMC1	mRNA	0			Extracellular matrix organization;Axon guidance;Regulation of IGF transport and uptake by IGFBPs;Post-translational protein modification	hsa04151;hsa04510;hsa04512;hsa05020;hsa05145;hsa05146;hsa05200;hsa05222		LAMC1
NM_004850.3:3140	NS_HS_FIBROSIS_V2.0+PLS_SENNA_1_C7760	ROCK2	mRNA	0			Signaling by GPCR;Axon guidance;Signaling by VEGF;Signaling by Rho GTPases	hsa04022;hsa04024;hsa04062;hsa04071;hsa04270;hsa04310;hsa04360;hsa04510;hsa04611;hsa04670;hsa04810;hsa04921;hsa05130;hsa05131;hsa05132;hsa05200;hsa05205		ROCK2
NM_000670.3:190	NS_HS_FIBROSIS_V2.0+PLS_SENNA_1_C7760	ADH4	mRNA	0			Signaling by Nuclear Receptors;Phase I - Functionalization of compounds	hsa00010;hsa00071;hsa00350;hsa00830;hsa00980;hsa00982;hsa05204		ADH4
NM_001556.1:1995	NS_HS_FIBROSIS_V2.0+PLS_SENNA_1_C7760	IKBKB	mRNA	0			Toll-like Receptor Cascades;Class I MHC mediated antigen processing & presentation;Nucleotide-binding domain# leucine rich repeat containing receptor (NLR) signaling pathways;Fc epsilon receptor (FCERI) signaling;Interleukin-1 family signaling	hsa04010;hsa04014;hsa04062;hsa04064;hsa04068;hsa04150;hsa04151;hsa04210;hsa04380;hsa04620;hsa04621;hsa04622;hsa04623;hsa04660;hsa04662;hsa04668;hsa04722;hsa04910;hsa04920;hsa04930;hsa04931;hsa04932;hsa05120;hsa05131;hsa05142;hsa05145;hsa05160;hsa05161;hsa05164;hsa05166;hsa05168;hsa05169;hsa05200;hsa05206;hsa05212;hsa05215;hsa05220;hsa05221;hsa05222		IKBKB
NM_003264.3:2402	NS_HS_FIBROSIS_V2.0+PLS_SENNA_1_C7760	TLR2	mRNA	0			Neutrophil degranulation;Class I MHC mediated antigen processing & presentation;Antimicrobial peptides;Toll-like Receptor Cascades	hsa04145;hsa04151;hsa04620;hsa05134;hsa05140;hsa05142;hsa05144;hsa05145;hsa05146;hsa05152;hsa05161;hsa05162;hsa05168;hsa05205;hsa05321;hsa05323		TLR2
NM_001007226.1:1400	NS_HS_FIBROSIS_V2.0+PLS_SENNA_1_C7760	SPOP	mRNA	0			Signaling by Hedgehog			SPOP
NM_004491.4:2950	NS_HS_FIBROSIS_V2.0+PLS_SENNA_1_C7760	ARHGAP35	mRNA	0			Axon guidance;Signaling by Rho GTPases	hsa04510;hsa04611;hsa04670;hsa04810		ARHGAP35
NM_005516.4:1204	NS_HS_FIBROSIS_V2.0+PLS_SENNA_1_C7760	HLA-E	mRNA	0			Interferon Signaling;Class I MHC mediated antigen processing & presentation;Immunoregulatory interactions between a Lymphoid and a non-Lymphoid cell	hsa04144;hsa04145;hsa04514;hsa04612;hsa04650;hsa04940;hsa05166;hsa05168;hsa05169;hsa05203;hsa05320;hsa05330;hsa05332;hsa05416		HLA-E
NM_006312.3:1490	NS_HS_FIBROSIS_V2.0+PLS_SENNA_1_C7760	NCOR2	mRNA	0			Metabolism of lipids;Signaling by NOTCH;Signaling by TGF-beta family members;Diseases of signal transduction;Chromatin modifying enzymes;Transcriptional regulation of white adipocyte differentiation;Post-translational protein modification;Transcriptional Regulation by MECP2;Signaling by Nuclear Receptors	hsa04330;hsa05169		NCOR2
NM_005508.4:672	NS_HS_FIBROSIS_V2.0+PLS_SENNA_1_C7760	CCR4	mRNA	0			Signaling by GPCR	hsa04060;hsa04062;hsa05203		CCR4
NM_004833.1:607	NS_HS_FIBROSIS_V2.0+PLS_SENNA_1_C7760	AIM2	mRNA	0			Nucleotide-binding domain# leucine rich repeat containing receptor (NLR) signaling pathways	hsa04623		AIM2
NM_005582.2:1036	NS_HS_FIBROSIS_V2.0+PLS_SENNA_1_C7760	CD180	mRNA	0			Toll-like Receptor Cascades			CD180
NM_014009.3:1230	NS_HS_FIBROSIS_V2.0+PLS_SENNA_1_C7760	FOXP3	mRNA	0			Transcriptional regulation by RUNX1	hsa05321	Treg	FOXP3
bindspike1.1:0	NS_HS_FIBROSIS_V2.0+PLS_SENNA_1_C7760	bindspike1.1	mRNA	1	Binding
NM_002228.3:140	NS_HS_FIBROSIS_V2.0+PLS_SENNA_1_C7760	JUN	mRNA	0			Cellular responses to stress;Signaling by NOTCH;Fc epsilon receptor (FCERI) signaling;Toll-like Receptor Cascades;MAPK family signaling cascades;Transcriptional Regulation by TP53;Intracellular signaling by second messengers;Signaling by Nuclear Receptors	hsa04010;hsa04012;hsa04024;hsa04310;hsa04380;hsa04510;hsa04620;hsa04660;hsa04662;hsa04668;hsa04722;hsa04912;hsa04915;hsa04921;hsa04932;hsa04933;hsa05030;hsa05031;hsa05120;hsa05132;hsa05133;hsa05140;hsa05142;hsa05161;hsa05164;hsa05166;hsa05168;hsa05169;hsa05200;hsa05203;hsa05210;hsa05211;hsa05231;hsa05321;hsa05323		JUN
NM_003810.2:115	NS_HS_FIBROSIS_V2.0+PLS_SENNA_1_C7760	TNFSF10	mRNA	0			Programmed Cell Death	hsa04060;hsa04068;hsa04210;hsa04650;hsa05162;hsa05164		TNFSF10
NM_176812.4:1164	NS_HS_FIBROSIS_V2.0+PLS_SENNA_1_C7760	CHMP4B	mRNA	0			Vesicle-mediated transport;Infectious disease;Autophagy	hsa04144		CHMP4B
NM_024312.3:2440	NS_HS_FIBROSIS_V2.0+PLS_SENNA_1_C7760	GNPTAB	mRNA	0				hsa04142		GNPTAB
NM_000417.1:1000	NS_HS_FIBROSIS_V2.0+PLS_SENNA_1_C7760	IL2RA	mRNA	0			FLT3 Signaling;MAPK family signaling cascades;Transcriptional regulation by RUNX1;Interleukin-2 family signaling	hsa04060;hsa04144;hsa04151;hsa04630;hsa04640;hsa05162;hsa05166		IL2RA
NM_002417.2:4020	NS_HS_FIBROSIS_V2.0+PLS_SENNA_1_C7760	MKI67	mRNA	0						MKI67
NM_000416.2:392	NS_HS_FIBROSIS_V2.0+PLS_SENNA_1_C7760	IFNGR1	mRNA	0			Interferon Signaling	hsa04060;hsa04066;hsa04380;hsa04630;hsa04650;hsa05132;hsa05140;hsa05142;hsa05145;hsa05152;hsa05162;hsa05164;hsa05168;hsa05321		IFNGR1
NM_000620.4:2212	NS_HS_FIBROSIS_V2.0+PLS_SENNA_1_C7760	NOS1	mRNA	0			Hemostasis;Muscle contraction	hsa00330;hsa04020;hsa04145;hsa04713;hsa04730;hsa04970;hsa05010;hsa05014		NOS1
NM_198213.1:260	NS_HS_FIBROSIS_V2.0+PLS_SENNA_1_C7760	OASL	mRNA	0			Interferon Signaling			OASL
NM_004420.2:770	NS_HS_FIBROSIS_V2.0+PLS_SENNA_1_C7760	DUSP8	mRNA	0			FLT3 Signaling;MAPK family signaling cascades	hsa04010		DUSP8
NM_025130.3:2066	NS_HS_FIBROSIS_V2.0+PLS_SENNA_1_C7760	HKDC1	mRNA	0				hsa00010;hsa04066;hsa04910;hsa04930;hsa04973;hsa05230		HKDC1
NM_003377.3:687	NS_HS_FIBROSIS_V2.0+PLS_SENNA_1_C7760	VEGFB	mRNA	0			Hemostasis;Signaling by VEGF	hsa04014;hsa04015;hsa04060;hsa04151;hsa04510;hsa04933;hsa05200		VEGFB
ERCC_00096.1:230	NS_HS_FIBROSIS_V2.0+PLS_SENNA_1_C7760	NEG_A(0)	mRNA	1	Negative						0
NM_001866.2:159	NS_HS_FIBROSIS_V2.0+PLS_SENNA_1_C7760	COX7B	mRNA	0			The citric acid (TCA) cycle and respiratory electron transport;Transcriptional Regulation by TP53	hsa00190;hsa04260;hsa04932;hsa05010;hsa05012;hsa05016		COX7B
NM_002538.3:1975	NS_HS_FIBROSIS_V2.0+PLS_SENNA_1_C7760	OCLN	mRNA	0			Programmed Cell Death;Transcriptional regulation by RUNX1	hsa04514;hsa04530;hsa04670;hsa05130;hsa05160		OCLN
NM_004525.2:12505	NS_HS_FIBROSIS_V2.0+PLS_SENNA_1_C7760	LRP2	mRNA	0			Signaling by GPCR;Metabolism of lipids;Vesicle-mediated transport;Metabolism of vitamins and cofactors	hsa04340;hsa04918		LRP2
NM_001201451.1:716	NS_HS_FIBROSIS_V2.0+PLS_SENNA_1_C7760	SEM1	mRNA	0			Post-translational protein modification;Cellular responses to stress;Class I MHC mediated antigen processing & presentation;Infectious disease;Signaling by WNT;Programmed Cell Death;Fc epsilon receptor (FCERI) signaling;Metabolism of amino acids and derivatives;Transport of small molecules;Metabolism of RNA;Signaling by Hedgehog;Diseases of signal transduction;FLT3 Signaling;MAPK family signaling…	hsa03050;hsa05169		SEM1
NM_005618.3:2580	NS_HS_FIBROSIS_V2.0+PLS_SENNA_1_C7760	DLL1	mRNA	0			Diseases of signal transduction;Signaling by NOTCH;Transcriptional Regulation by MECP2	hsa04330		DLL1
NM_005529.5:2715	NS_HS_FIBROSIS_V2.0+PLS_SENNA_1_C7760	HSPG2	mRNA	0			Extracellular matrix organization;Metabolism of carbohydrates;Metabolism of vitamins and cofactors;Signaling by GPCR;Amyloid fiber formation	hsa04512;hsa05161;hsa05205		HSPG2
NM_000892.3:312	NS_HS_FIBROSIS_V2.0+PLS_SENNA_1_C7760	KLKB1	mRNA	0			Extracellular matrix organization;Hemostasis	hsa04610		KLKB1
NM_020299.3:1260	NS_HS_FIBROSIS_V2.0+PLS_SENNA_1_C7760	AKR1B10	mRNA	0			Signaling by GPCR;Metabolism of vitamins and cofactors	hsa00561		AKR1B10
NM_175862.3:1265	NS_HS_FIBROSIS_V2.0+PLS_SENNA_1_C7760	CD86	mRNA	0			Diseases of signal transduction;Intracellular signaling by second messengers;Interleukin-10 signaling	hsa04514;hsa04620;hsa04672;hsa04940;hsa05202;hsa05320;hsa05322;hsa05323;hsa05330;hsa05332;hsa05416		CD86
NM_005518.3:1128	NS_HS_FIBROSIS_V2.0+PLS_SENNA_1_C7760	HMGCS2	mRNA	0			Metabolism of lipids	hsa00280;hsa03320		HMGCS2
NM_001005845.1:695	NS_HS_FIBROSIS_V2.0+PLS_SENNA_1_C7760	ADAM9	mRNA	0			Extracellular matrix organization			ADAM9
NM_001225.3:88	NS_HS_FIBROSIS_V2.0+PLS_SENNA_1_C7760	CASP4	mRNA	0			Nucleotide-binding domain# leucine rich repeat containing receptor (NLR) signaling pathways			CASP4
NM_002924.2:1210	NS_HS_FIBROSIS_V2.0+PLS_SENNA_1_C7760	RGS7	mRNA	0			Signaling by GPCR			RGS7
NM_005312.2:1705	NS_HS_FIBROSIS_V2.0+PLS_SENNA_1_C7760	RAPGEF1	mRNA	0			Signaling by PDGF	hsa04015;hsa04510;hsa04722;hsa04910;hsa05211		RAPGEF1
NM_006274.2:401	NS_HS_FIBROSIS_V2.0+PLS_SENNA_1_C7760	CCL19	mRNA	0			Signaling by GPCR;Interleukin-10 signaling	hsa04060;hsa04062;hsa04064		CCL19
NM_017617.3:8211	NS_HS_FIBROSIS_V2.0+PLS_SENNA_1_C7760	NOTCH1	mRNA	0			Diseases of signal transduction;Signaling by NOTCH;Transcriptional regulation by RUNX3	hsa04320;hsa04330;hsa04919;hsa05020;hsa05206		NOTCH1
NM_000139.3:126	NS_HS_FIBROSIS_V2.0+PLS_SENNA_1_C7760	MS4A2	mRNA	0			Fc epsilon receptor (FCERI) signaling	hsa04071;hsa04072;hsa04664;hsa05310	Mast cells	MS4A2
NM_001792.3:941	NS_HS_FIBROSIS_V2.0+PLS_SENNA_1_C7760	CDH2	mRNA	0			Post-translational protein modification;Regulation of IGF transport and uptake by IGFBPs;Cell-Cell communication	hsa04514;hsa05412		CDH2
NM_003257.3:6277	NS_HS_FIBROSIS_V2.0+PLS_SENNA_1_C7760	TJP1	mRNA	0			Signaling by Hippo;Vesicle-mediated transport;Programmed Cell Death;Transcriptional regulation by RUNX1	hsa04520;hsa04530;hsa04540;hsa05110;hsa05120;hsa05132		TJP1
NM_001146705.1:4850	NS_HS_FIBROSIS_V2.0+PLS_SENNA_1_C7760	KDM5D	mRNA	0			Chromatin modifying enzymes			KDM5D
NM_000389.2:1975	NS_HS_FIBROSIS_V2.0+PLS_SENNA_1_C7760	CDKN1A	mRNA	0			Cellular responses to stress;Intracellular signaling by second messengers;Diseases of signal transduction;Interleukin-4 and Interleukin-13 signaling;Transcriptional Regulation by TP53;Transcriptional regulation by RUNX2;Transcriptional regulation by RUNX3;Transcriptional regulation of granulopoiesis	hsa04012;hsa04066;hsa04068;hsa04110;hsa04115;hsa04151;hsa04630;hsa04921;hsa05160;hsa05161;hsa05166;hsa05169;hsa05200;hsa05202;hsa05203;hsa05205;hsa05206;hsa05214;hsa05215;hsa05218;hsa05219;hsa05220		CDKN1A
NM_001164317.1:2124	NS_HS_FIBROSIS_V2.0+PLS_SENNA_1_C7760	FLNB	mRNA	0			Interferon Signaling	hsa04010;hsa04510;hsa05132;hsa05205		FLNB
NM_020651.3:1550	NS_HS_FIBROSIS_V2.0+PLS_SENNA_1_C7760	PELI1	mRNA	0			Toll-like Receptor Cascades;Interleukin-1 family signaling			PELI1
NM_003254.2:329	NS_HS_FIBROSIS_V2.0+PLS_SENNA_1_C7760	TIMP1	mRNA	0			Extracellular matrix organization;Hemostasis;Regulation of IGF transport and uptake by IGFBPs;Interleukin-10 signaling;Interleukin-4 and Interleukin-13 signaling;Post-translational protein modification	hsa04066		TIMP1
NM_001320984.1:281	NS_HS_FIBROSIS_V2.0+PLS_SENNA_1_C7760	IL1R1	mRNA	0			Interleukin-10 signaling;Interleukin-1 family signaling	hsa04010;hsa04060;hsa04064;hsa04210;hsa04380;hsa04640;hsa04750;hsa05146;hsa05166		IL1R1
NM_000264.4:403	NS_HS_FIBROSIS_V2.0+PLS_SENNA_1_C7760	PTCH1	mRNA	0			Signaling by GPCR;Signaling by Hedgehog	hsa04024;hsa04340;hsa05200;hsa05205;hsa05217		PTCH1
NM_002425.1:88	NS_HS_FIBROSIS_V2.0+PLS_SENNA_1_C7760	MMP10	mRNA	0			Extracellular matrix organization			MMP10
NM_001618.3:3016	NS_HS_FIBROSIS_V2.0+PLS_SENNA_1_C7760	PARP1	mRNA	0			Post-translational protein modification;Signaling by TGF-beta family members	hsa04064		PARP1
NM_199139.2:313	NS_HS_FIBROSIS_V2.0+PLS_SENNA_1_C7760	XAF1	mRNA	0			Interferon Signaling			XAF1
NM_002163.2:253	NS_HS_FIBROSIS_V2.0+PLS_SENNA_1_C7760	IRF8	mRNA	0			Interferon Signaling	hsa05133		IRF8
NM_000237.2:2240	NS_HS_FIBROSIS_V2.0+PLS_SENNA_1_C7760	LPL	mRNA	0			Signaling by GPCR;Transcriptional regulation of white adipocyte differentiation;Transport of small molecules;Metabolism of vitamins and cofactors	hsa00561;hsa03320;hsa05010		LPL
NM_005408.2:320	NS_HS_FIBROSIS_V2.0+PLS_SENNA_1_C7760	CCL13	mRNA	0			Signaling by GPCR	hsa04060;hsa04062;hsa04064	DC	CCL13
NM_004369.3:2782	NS_HS_FIBROSIS_V2.0+PLS_SENNA_1_C7760	COL6A3	mRNA	0			Extracellular matrix organization;Signaling by PDGF;Axon guidance	hsa04151;hsa04510;hsa04512;hsa04974		COL6A3
NM_014608.2:2423	NS_HS_FIBROSIS_V2.0+PLS_SENNA_1_C7760	CYFIP1	mRNA	0			Neutrophil degranulation;Fcgamma receptor (FCGR) dependent phagocytosis;Signaling by VEGF;Signaling by Rho GTPases	hsa04810		CYFIP1
NM_002350.3:870	NS_HS_FIBROSIS_V2.0+PLS_SENNA_1_C7760	LYN	mRNA	0			Hemostasis;Fcgamma receptor (FCGR) dependent phagocytosis;Fc epsilon receptor (FCERI) signaling;Axon guidance;Growth hormone receptor signaling	hsa04062;hsa04064;hsa04611;hsa04662;hsa04664;hsa04666;hsa04730;hsa05120;hsa05169;hsa05203		LYN
NM_001204318.1:563	NS_HS_FIBROSIS_V2.0+PLS_SENNA_1_C7760	PRLR	mRNA	0			Growth hormone receptor signaling	hsa04060;hsa04080;hsa04151;hsa04630;hsa04917		PRLR
NM_182962.1:3	NS_HS_FIBROSIS_V2.0+PLS_SENNA_1_C7760	BIRC3	mRNA	0			Post-translational protein modification;Nucleotide-binding domain# leucine rich repeat containing receptor (NLR) signaling pathways;Toll-like Receptor Cascades;Programmed Cell Death;TNFR2 non-canonical NF-kB pathway	hsa04064;hsa04120;hsa04210;hsa04510;hsa04621;hsa04668;hsa05145;hsa05200;hsa05202;hsa05222		BIRC3
NM_000432.3:720	NS_HS_FIBROSIS_V2.0+PLS_SENNA_1_C7760	MYL2	mRNA	0			Muscle contraction	hsa04260;hsa04261;hsa04510;hsa04530;hsa04670;hsa04810;hsa05410;hsa05414		MYL2
NM_012479.3:1375	NS_HS_FIBROSIS_V2.0+PLS_SENNA_1_C7760	YWHAG	mRNA	0			Vesicle-mediated transport;Programmed Cell Death;Signaling by Rho GTPases;Transcriptional Regulation by TP53	hsa04110;hsa04114;hsa04151;hsa04390;hsa05169;hsa05203		YWHAG
NM_018717.4:1350	NS_HS_FIBROSIS_V2.0+PLS_SENNA_1_C7760	MAML3	mRNA	0			Diseases of signal transduction;Signaling by NOTCH;Transcriptional regulation by RUNX3	hsa04330		MAML3
NM_001031812.1:1595	NS_HS_FIBROSIS_V2.0+PLS_SENNA_1_C7760	CSNK1G3	mRNA	0				hsa04340		CSNK1G3
NM_015368.3:2200	NS_HS_FIBROSIS_V2.0+PLS_SENNA_1_C7760	PANX1	mRNA	0			Nucleotide-binding domain# leucine rich repeat containing receptor (NLR) signaling pathways			PANX1
NM_005045.2:345	NS_HS_FIBROSIS_V2.0+PLS_SENNA_1_C7760	RELN	mRNA	0			Axon guidance	hsa04151;hsa04510;hsa04512		RELN
NM_144717.2:1575	NS_HS_FIBROSIS_V2.0+PLS_SENNA_1_C7760	IL20RB	mRNA	0			Interleukin-20 family signaling	hsa04060;hsa04630		IL20RB
NM_002201.5:864	NS_HS_FIBROSIS_V2.0+PLS_SENNA_1_C7760	ISG20	mRNA	0			Interferon Signaling			ISG20
NM_001184879.1:28	NS_HS_FIBROSIS_V2.0+PLS_SENNA_1_C7760	CD84	mRNA	0			Hemostasis		Macrophages	CD84
NM_001031806.1:890	NS_HS_FIBROSIS_V2.0+PLS_SENNA_1_C7760	ALDH3A2	mRNA	0			Metabolism of lipids	hsa00010;hsa00071;hsa00280;hsa00310;hsa00330;hsa00380;hsa00561;hsa00620		ALDH3A2
NM_001039367.1:1103	NS_HS_FIBROSIS_V2.0+PLS_SENNA_1_C7760	ATP6V1E1	mRNA	0			Cellular responses to stress;Transport of small molecules	hsa00190;hsa04145;hsa05110;hsa05120;hsa05323		ATP6V1E1
NM_001282229.1:3335	NS_HS_FIBROSIS_V2.0+PLS_SENNA_1_C7760	ADA2	mRNA	0			Neutrophil degranulation	hsa00230		ADA2
bindspike3.1:0	NS_HS_FIBROSIS_V2.0+PLS_SENNA_1_C7760	bindspike3.1	mRNA	1	Binding
NM_005941.4:5940	NS_HS_FIBROSIS_V2.0+PLS_SENNA_1_C7760	MMP16	mRNA	0			Extracellular matrix organization	hsa05206		MMP16
NM_001127500.1:1925	NS_HS_FIBROSIS_V2.0+PLS_SENNA_1_C7760	MET	mRNA	0			Diseases of signal transduction;Intracellular signaling by second messengers;Axon guidance;FLT3 Signaling;MAPK family signaling cascades;Infectious disease;Transcriptional Regulation by MECP2	hsa04014;hsa04015;hsa04060;hsa04144;hsa04151;hsa04360;hsa04510;hsa04520;hsa05100;hsa05120;hsa05144;hsa05200;hsa05202;hsa05205;hsa05206;hsa05211;hsa05218;hsa05230		MET
NM_153373.3:1094	NS_HS_FIBROSIS_V2.0+PLS_SENNA_1_C7760	PHYKPL	mRNA	0			Extracellular matrix organization;Metabolism of amino acids and derivatives	hsa00310		PHYKPL
NM_001444.1:100	NS_HS_FIBROSIS_V2.0+PLS_SENNA_1_C7760	FABP5	mRNA	0			Neutrophil degranulation;Metabolism of lipids;Signaling by Nuclear Receptors	hsa03320		FABP5
NM_030810.2:1820	NS_HS_FIBROSIS_V2.0+PLS_SENNA_1_C7760	TXNDC5	mRNA	0			Neutrophil degranulation;Vesicle-mediated transport	hsa04141		TXNDC5
NM_001228.4:301	NS_HS_FIBROSIS_V2.0+PLS_SENNA_1_C7760	CASP8	mRNA	0			Toll-like Receptor Cascades;Programmed Cell Death;Nucleotide-binding domain# leucine rich repeat containing receptor (NLR) signaling pathways	hsa04115;hsa04210;hsa04620;hsa04621;hsa04622;hsa04668;hsa04932;hsa05010;hsa05016;hsa05134;hsa05142;hsa05145;hsa05152;hsa05161;hsa05168;hsa05200;hsa05203;hsa05416		CASP8
NM_000591.2:885	NS_HS_FIBROSIS_V2.0+PLS_SENNA_1_C7760	CD14	mRNA	0			Neutrophil degranulation;Class I MHC mediated antigen processing & presentation;Programmed Cell Death;Toll-like Receptor Cascades	hsa04010;hsa04064;hsa04145;hsa04620;hsa04640;hsa04810;hsa05130;hsa05132;hsa05133;hsa05134;hsa05146;hsa05152;hsa05202		CD14
NM_001001928.2:266	NS_HS_FIBROSIS_V2.0+PLS_SENNA_1_C7760	PPARA	mRNA	0			Metabolism of lipids;Transcriptional regulation of white adipocyte differentiation;Post-translational protein modification	hsa03320;hsa04024;hsa04920;hsa04922;hsa04931;hsa04932;hsa05160		PPARA
NM_001008530.2:522	NS_HS_FIBROSIS_V2.0+PLS_SENNA_1_C7760	LGMN	mRNA	0			Metabolism of lipids;Toll-like Receptor Cascades;MHC class II antigen presentation	hsa04142;hsa04612		LGMN
NM_001257138.1:438	NS_HS_FIBROSIS_V2.0+PLS_SENNA_1_C7760	ITCH	mRNA	0			Signaling by Hedgehog;Nucleotide-binding domain# leucine rich repeat containing receptor (NLR) signaling pathways;Signaling by NOTCH;Transcriptional regulation by RUNX1;Class I MHC mediated antigen processing & presentation	hsa04120;hsa04144;hsa04668;hsa04932		ITCH
NM_001164522.1:462	NS_HS_FIBROSIS_V2.0+PLS_SENNA_1_C7760	RAB7B	mRNA	0			Post-translational protein modification;Vesicle-mediated transport	hsa04145;hsa05132;hsa05146		RAB7B
NM_002227.1:285	NS_HS_FIBROSIS_V2.0+PLS_SENNA_1_C7760	JAK1	mRNA	0			Interferon Signaling;Interleukin-6 family signaling;MAPK family signaling cascades;Other interleukin signaling;FLT3 Signaling;Interleukin-10 signaling;Interleukin-4 and Interleukin-13 signaling;Interleukin-20 family signaling;Interleukin-2 family signaling;Interleukin-12 family signaling	hsa04151;hsa04380;hsa04550;hsa04630;hsa05140;hsa05145;hsa05152;hsa05160;hsa05161;hsa05162;hsa05164;hsa05166;hsa05168;hsa05169;hsa05200;hsa05203;hsa05212		JAK1
NM_001320.5:375	NS_HS_FIBROSIS_V2.0+PLS_SENNA_1_C7760	CSNK2B	mRNA	0			Neutrophil degranulation;Metabolism of lipids;Signaling by WNT;Axon guidance;Transcriptional Regulation by TP53;Autophagy;Transcriptional regulation by RUNX1;Intracellular signaling by second messengers	hsa04064;hsa04310;hsa04520;hsa04530;hsa05162;hsa05168;hsa05169		CSNK2B
NM_001098479.1:575	NS_HS_FIBROSIS_V2.0+PLS_SENNA_1_C7760	HLA-F	mRNA	0			Interferon Signaling;Class I MHC mediated antigen processing & presentation;Immunoregulatory interactions between a Lymphoid and a non-Lymphoid cell	hsa04144;hsa04145;hsa04514;hsa04612;hsa04940;hsa05166;hsa05168;hsa05169;hsa05203;hsa05320;hsa05330;hsa05332;hsa05416		HLA-F
NM_003238.2:1125	NS_HS_FIBROSIS_V2.0+PLS_SENNA_1_C7760	TGFB2	mRNA	0			Extracellular matrix organization;Hemostasis	hsa04010;hsa04060;hsa04068;hsa04110;hsa04144;hsa04350;hsa04380;hsa04390;hsa04933;hsa05140;hsa05142;hsa05144;hsa05145;hsa05146;hsa05152;hsa05161;hsa05166;hsa05200;hsa05205;hsa05206;hsa05210;hsa05211;hsa05212;hsa05220;hsa05321;hsa05323;hsa05410;hsa05414		TGFB2
NM_000589.2:625	NS_HS_FIBROSIS_V2.0+PLS_SENNA_1_C7760	IL4	mRNA	0			Interleukin-4 and Interleukin-13 signaling;Interleukin-1 family signaling	hsa04060;hsa04151;hsa04630;hsa04640;hsa04660;hsa04664;hsa04672;hsa05140;hsa05162;hsa05310;hsa05320;hsa05321;hsa05330		IL4
NM_024757.3:230	NS_HS_FIBROSIS_V2.0+PLS_SENNA_1_C7760	EHMT1	mRNA	0			Cellular responses to stress;Chromatin modifying enzymes;Transcriptional Regulation by TP53	hsa00310;hsa04211		EHMT1
NM_004041.3:637	NS_HS_FIBROSIS_V2.0+PLS_SENNA_1_C7760	ARRB1	mRNA	0			Hemostasis;Signaling by NOTCH;Signaling by GPCR;Vesicle-mediated transport;Signaling by Hedgehog;FLT3 Signaling;MAPK family signaling cascades;Post-translational protein modification;Diseases of signal transduction	hsa04010;hsa04062;hsa04144;hsa04740;hsa05032		ARRB1
NM_004551.1:245	NS_HS_FIBROSIS_V2.0+PLS_SENNA_1_C7760	NDUFS3	mRNA	0			The citric acid (TCA) cycle and respiratory electron transport	hsa00190;hsa04932;hsa05010;hsa05012;hsa05016		NDUFS3
NM_000052.4:20	NS_HS_FIBROSIS_V2.0+PLS_SENNA_1_C7760	ATP7A	mRNA	0			Cellular responses to stress;Antimicrobial peptides;Transport of small molecules			ATP7A
NM_000230.2:1875	NS_HS_FIBROSIS_V2.0+PLS_SENNA_1_C7760	LEP	mRNA	0			Transcriptional regulation of white adipocyte differentiation;Signaling by Leptin;Peptide hormone metabolism	hsa04060;hsa04080;hsa04152;hsa04630;hsa04920;hsa04932		LEP
NM_001571.5:1303	NS_HS_FIBROSIS_V2.0+PLS_SENNA_1_C7760	IRF3	mRNA	0			Interferon Signaling;Toll-like Receptor Cascades	hsa04620;hsa04622;hsa04623;hsa05133;hsa05160;hsa05161;hsa05162;hsa05164;hsa05168;hsa05169;hsa05203		IRF3
NM_000920.3:2055	NS_HS_FIBROSIS_V2.0+PLS_SENNA_1_C7760	PC	mRNA	0			Metabolism of carbohydrates;Metabolism of vitamins and cofactors	hsa00620		PC
NM_001080400.1:1886	NS_HS_FIBROSIS_V2.0+PLS_SENNA_1_C7760	PLIN4	mRNA	0						PLIN4
NM_173558.3:1119	NS_HS_FIBROSIS_V2.0+PLS_SENNA_1_C7760	FGD2	mRNA	0			Signaling by GPCR;Signaling by Rho GTPases			FGD2
NM_000435.2:1965	NS_HS_FIBROSIS_V2.0+PLS_SENNA_1_C7760	NOTCH3	mRNA	0			Signaling by NOTCH	hsa04320;hsa04330;hsa04919;hsa05206		NOTCH3
NM_001114759.1:1490	NS_HS_FIBROSIS_V2.0+PLS_SENNA_1_C7760	ZNF683	mRNA	0						ZNF683
NM_000181.3:1899	NS_HS_FIBROSIS_V2.0+PLS_SENNA_1_C7760	GUSB	mRNA	1	Housekeeping					GUSB
NM_012092.2:640	NS_HS_FIBROSIS_V2.0+PLS_SENNA_1_C7760	ICOS	mRNA	0			Diseases of signal transduction;Intracellular signaling by second messengers	hsa04514;hsa04660;hsa04672;hsa05340		ICOS
NM_032951.2:2805	NS_HS_FIBROSIS_V2.0+PLS_SENNA_1_C7760	MLXIPL	mRNA	0			Integration of energy metabolism	hsa04931;hsa04932		MLXIPL
NM_147780.2:1054	NS_HS_FIBROSIS_V2.0+PLS_SENNA_1_C7760	CTSB	mRNA	0			Extracellular matrix organization;Toll-like Receptor Cascades;MHC class II antigen presentation;Neutrophil degranulation	hsa04142;hsa04612;hsa04924		CTSB
NM_021629.3:734	NS_HS_FIBROSIS_V2.0+PLS_SENNA_1_C7760	GNB4	mRNA	0			Hemostasis;Integration of energy metabolism;Signaling by GPCR;Signaling by WNT;Transport of small molecules;Signaling by Nuclear Receptors	hsa04014;hsa04062;hsa04151;hsa04713;hsa04723;hsa04724;hsa04725;hsa04726;hsa04727;hsa04728;hsa05032;hsa05034;hsa05200		GNB4
NM_001442.2:415	NS_HS_FIBROSIS_V2.0+PLS_SENNA_1_C7760	FABP4	mRNA	0			Metabolism of lipids;Transcriptional regulation of white adipocyte differentiation	hsa03320;hsa04923		FABP4
ERCC_00076.1:355	NS_HS_FIBROSIS_V2.0+PLS_SENNA_1_C7760	NEG_D(0)	mRNA	1	Negative						0
NM_001730.3:732	NS_HS_FIBROSIS_V2.0+PLS_SENNA_1_C7760	KLF5	mRNA	0			Transcriptional regulation of white adipocyte differentiation;Transcriptional regulation of granulopoiesis			KLF5
NM_032211.6:3445	NS_HS_FIBROSIS_V2.0+PLS_SENNA_1_C7760	LOXL4	mRNA	0			Extracellular matrix organization			LOXL4
NM_032369.3:746	NS_HS_FIBROSIS_V2.0+PLS_SENNA_1_C7760	HVCN1	mRNA	0			Neutrophil degranulation			HVCN1
NM_012308.1:3390	NS_HS_FIBROSIS_V2.0+PLS_SENNA_1_C7760	KDM2A	mRNA	0			Chromatin modifying enzymes			KDM2A
NM_021003.4:550	NS_HS_FIBROSIS_V2.0+PLS_SENNA_1_C7760	PPM1A	mRNA	0			Signaling by TGF-beta family members;mTOR signalling	hsa04010		PPM1A
NM_015627.2:420	NS_HS_FIBROSIS_V2.0+PLS_SENNA_1_C7760	LDLRAP1	mRNA	0			Transport of small molecules;Vesicle-mediated transport	hsa04144		LDLRAP1
NM_000040.1:384	NS_HS_FIBROSIS_V2.0+PLS_SENNA_1_C7760	APOC3	mRNA	0			Signaling by GPCR;Transport of small molecules;Metabolism of vitamins and cofactors	hsa03320		APOC3
NM_001335.3:1075	NS_HS_FIBROSIS_V2.0+PLS_SENNA_1_C7760	CTSW	mRNA	0			Hemostasis	hsa04142	Cytotoxic cells	CTSW
NM_006219.1:2945	NS_HS_FIBROSIS_V2.0+PLS_SENNA_1_C7760	PIK3CB	mRNA	0			Hemostasis;FLT3 Signaling;Intracellular signaling by second messengers;Metabolism of lipids;Signaling by PDGF;Fcgamma receptor (FCGR) dependent phagocytosis;Diseases of signal transduction;Fc epsilon receptor (FCERI) signaling;Cell-Cell communication;Signaling by VEGF;Axon guidance;Interleukin-2 family signaling	hsa00562;hsa04012;hsa04014;hsa04015;hsa04022;hsa04024;hsa04062;hsa04066;hsa04068;hsa04070;hsa04071;hsa04072;hsa04150;hsa04151;hsa04152;hsa04210;hsa04211;hsa04213;hsa04261;hsa04370;hsa04380;hsa04510;hsa04550;hsa04611;hsa04620;hsa04630;hsa04650;hsa04660;hsa04662;hsa04664;hsa04666;hsa04668;hsa04670;hsa04722;hsa04725;hsa04750;hsa04810;hsa04910;hsa04914;hsa04915;hsa04917;hsa04919;hsa04921;hsa04923;hsa…		PIK3CB
NM_016203.3:1895	NS_HS_FIBROSIS_V2.0+PLS_SENNA_1_C7760	PRKAG2	mRNA	0			Metabolism of lipids;Vesicle-mediated transport;Autophagy;Integration of energy metabolism;mTOR signalling;Transcriptional Regulation by TP53	hsa04068;hsa04152;hsa04211;hsa04213;hsa04710;hsa04910;hsa04920;hsa04921;hsa04922;hsa04931;hsa04932;hsa05410		PRKAG2
NM_000291.2:1030	NS_HS_FIBROSIS_V2.0+PLS_SENNA_1_C7760	PGK1	mRNA	1	Housekeeping					PGK1
NM_000093.3:872	NS_HS_FIBROSIS_V2.0+PLS_SENNA_1_C7760	COL5A1	mRNA	0			Extracellular matrix organization;Signaling by PDGF;Axon guidance	hsa04974		COL5A1
NM_000760.3:2066	NS_HS_FIBROSIS_V2.0+PLS_SENNA_1_C7760	CSF3R	mRNA	0			Transcriptional regulation of granulopoiesis;Other interleukin signaling	hsa04060;hsa04151;hsa04630;hsa04640;hsa05200	Neutrophils	CSF3R
NM_002660.2:2290	NS_HS_FIBROSIS_V2.0+PLS_SENNA_1_C7760	PLCG1	mRNA	0			Hemostasis;Interferon Signaling;Diseases of signal transduction;Intracellular signaling by second messengers;Signaling by PDGF;Fcgamma receptor (FCGR) dependent phagocytosis;Fc epsilon receptor (FCERI) signaling;Axon guidance;Signaling by VEGF	hsa00562;hsa04012;hsa04014;hsa04015;hsa04020;hsa04064;hsa04066;hsa04070;hsa04072;hsa04370;hsa04650;hsa04660;hsa04664;hsa04666;hsa04670;hsa04722;hsa04750;hsa04919;hsa04933;hsa05110;hsa05120;hsa05169;hsa05200;hsa05205;hsa05206;hsa05214;hsa05223;hsa05231		PLCG1
NM_033016.2:1480	NS_HS_FIBROSIS_V2.0+PLS_SENNA_1_C7760	PDGFB	mRNA	0			Extracellular matrix organization;Hemostasis;Intracellular signaling by second messengers;Signaling by PDGF;Diseases of signal transduction;FLT3 Signaling;MAPK family signaling cascades	hsa04010;hsa04014;hsa04015;hsa04060;hsa04072;hsa04151;hsa04510;hsa04540;hsa04810;hsa05166;hsa05200;hsa05206;hsa05211;hsa05214;hsa05215;hsa05218;hsa05231		PDGFB
NM_003380.2:694	NS_HS_FIBROSIS_V2.0+PLS_SENNA_1_C7760	VIM	mRNA	0			Interleukin-4 and Interleukin-13 signaling;Programmed Cell Death;Muscle contraction;Autophagy	hsa05169;hsa05206		VIM
NM_013302.3:5165	NS_HS_FIBROSIS_V2.0+PLS_SENNA_1_C7760	EEF2K	mRNA	0			mTOR signalling	hsa04152;hsa04921		EEF2K
NM_001167681.2:1406	NS_HS_FIBROSIS_V2.0+PLS_SENNA_1_C7760	FLI1	mRNA	0			Transcriptional regulation of granulopoiesis	hsa05202		FLI1
NM_007334.2:1252	NS_HS_FIBROSIS_V2.0+PLS_SENNA_1_C7760	KLRD1	mRNA	0			Immunoregulatory interactions between a Lymphoid and a non-Lymphoid cell	hsa04612;hsa04650;hsa05332	Cytotoxic cells	KLRD1
NM_000600.3:364	NS_HS_FIBROSIS_V2.0+PLS_SENNA_1_C7760	IL6	mRNA	0			Post-translational protein modification;Interleukin-6 family signaling;MAPK family signaling cascades;Cellular responses to stress;Regulation of IGF transport and uptake by IGFBPs;Interleukin-10 signaling;Interleukin-4 and Interleukin-13 signaling	hsa04060;hsa04066;hsa04068;hsa04151;hsa04620;hsa04621;hsa04623;hsa04630;hsa04640;hsa04668;hsa04672;hsa04931;hsa04932;hsa04933;hsa05020;hsa05132;hsa05133;hsa05134;hsa05142;hsa05143;hsa05144;hsa05146;hsa05152;hsa05161;hsa05162;hsa05164;hsa05166;hsa05168;hsa05200;hsa05202;hsa05321;hsa05323;hsa05332;hsa05410		IL6
NM_013261.3:1505	NS_HS_FIBROSIS_V2.0+PLS_SENNA_1_C7760	PPARGC1A	mRNA	0			Metabolism of lipids;Transcriptional regulation of white adipocyte differentiation;Post-translational protein modification;Transcriptional regulation by RUNX2	hsa04152;hsa04211;hsa04910;hsa04920;hsa04922;hsa04931;hsa05016		PPARGC1A
NM_004922.2:2325	NS_HS_FIBROSIS_V2.0+PLS_SENNA_1_C7760	SEC24C	mRNA	0			Metabolism of lipids;Vesicle-mediated transport;Post-translational protein modification;MHC class II antigen presentation;Class I MHC mediated antigen processing & presentation	hsa04141		SEC24C
NM_003111.3:655	NS_HS_FIBROSIS_V2.0+PLS_SENNA_1_C7760	SP3	mRNA	0			Post-translational protein modification			SP3
NM_177551.3:1380	NS_HS_FIBROSIS_V2.0+PLS_SENNA_1_C7760	HCAR2	mRNA	0			Signaling by GPCR	hsa04024		HCAR2
NM_001290223.1:2675	NS_HS_FIBROSIS_V2.0+PLS_SENNA_1_C7760	DOCK1	mRNA	0				hsa04510;hsa04810;hsa05100;hsa05131		DOCK1
NM_001715.2:990	NS_HS_FIBROSIS_V2.0+PLS_SENNA_1_C7760	BLK	mRNA	0			Transcriptional regulation by RUNX1		B-cells	BLK
NM_021130.3:315	NS_HS_FIBROSIS_V2.0+PLS_SENNA_1_C7760	PPIA	mRNA	1	Housekeeping					PPIA
NM_005270.4:2180	NS_HS_FIBROSIS_V2.0+PLS_SENNA_1_C7760	GLI2	mRNA	0			Signaling by Hedgehog;Transcriptional regulation by RUNX2	hsa04340;hsa04390;hsa05200;hsa05217		GLI2
NM_000215.2:1715	NS_HS_FIBROSIS_V2.0+PLS_SENNA_1_C7760	JAK3	mRNA	0			Interleukin-4 and Interleukin-13 signaling;FLT3 Signaling;MAPK family signaling cascades;Interleukin-20 family signaling;Interleukin-2 family signaling	hsa04062;hsa04151;hsa04550;hsa04630;hsa05162;hsa05166;hsa05169;hsa05203;hsa05340		JAK3
NM_021135.4:2710	NS_HS_FIBROSIS_V2.0+PLS_SENNA_1_C7760	RPS6KA2	mRNA	0			Signaling by GPCR;Toll-like Receptor Cascades;Cellular responses to stress;Axon guidance	hsa04010;hsa04114;hsa04150;hsa04720;hsa04722;hsa04914;hsa04931		RPS6KA2
ERCC_00144.1:15	NS_HS_FIBROSIS_V2.0+PLS_SENNA_1_C7760	NEG_G(0)	mRNA	1	Negative						0
NM_001466.2:845	NS_HS_FIBROSIS_V2.0+PLS_SENNA_1_C7760	FZD2	mRNA	0			Signaling by GPCR;Signaling by WNT	hsa04310;hsa04390;hsa04550;hsa04916;hsa05166;hsa05200;hsa05205;hsa05217		FZD2
NM_000089.3:2635	NS_HS_FIBROSIS_V2.0+PLS_SENNA_1_C7760	COL1A2	mRNA	0			Extracellular matrix organization;Hemostasis;Immunoregulatory interactions between a Lymphoid and a non-Lymphoid cell;Vesicle-mediated transport;Interleukin-4 and Interleukin-13 signaling	hsa04151;hsa04510;hsa04512;hsa04611;hsa04933;hsa04974;hsa05146		COL1A2
NM_001558.2:150	NS_HS_FIBROSIS_V2.0+PLS_SENNA_1_C7760	IL10RA	mRNA	0			Interleukin-10 signaling	hsa04060;hsa04630;hsa05145;hsa05152;hsa05169		IL10RA
NM_005188.2:7485	NS_HS_FIBROSIS_V2.0+PLS_SENNA_1_C7760	CBL	mRNA	0			Vesicle-mediated transport;Interleukin-6 family signaling;Diseases of signal transduction;Signaling by TGF-beta family members;Infectious disease	hsa04012;hsa04120;hsa04144;hsa04660;hsa04910;hsa05100;hsa05200;hsa05205;hsa05220		CBL
NM_020840.1:1732	NS_HS_FIBROSIS_V2.0+PLS_SENNA_1_C7760	FNIP2	mRNA	0			Cellular responses to stress			FNIP2
NM_003590.2:1940	NS_HS_FIBROSIS_V2.0+PLS_SENNA_1_C7760	CUL3	mRNA	0			Post-translational protein modification;Signaling by WNT;Signaling by Hedgehog;FLT3 Signaling;MAPK family signaling cascades;Class I MHC mediated antigen processing & presentation	hsa04120		CUL3
NM_002793.2:0	NS_HS_FIBROSIS_V2.0+PLS_SENNA_1_C7760	PSMB1	mRNA	0			Neutrophil degranulation;Cellular responses to stress;Class I MHC mediated antigen processing & presentation;Infectious disease;Signaling by WNT;Programmed Cell Death;Fc epsilon receptor (FCERI) signaling;Metabolism of amino acids and derivatives;Transport of small molecules;Metabolism of RNA;Signaling by Hedgehog;Diseases of signal transduction;FLT3 Signaling;MAPK family signaling cascades;TNFR2…	hsa03050		PSMB1
NR_147975.1:111	NS_HS_FIBROSIS_V2.0+PLS_SENNA_1_C7760	STK4	mRNA	0			Signaling by Hippo	hsa04010;hsa04014;hsa04068;hsa05200;hsa05223		STK4
NM_000715.3:690	NS_HS_FIBROSIS_V2.0+PLS_SENNA_1_C7760	C4BPA	mRNA	0			Complement cascade	hsa04610;hsa05133		C4BPA
NM_004083.4:40	NS_HS_FIBROSIS_V2.0+PLS_SENNA_1_C7760	DDIT3	mRNA	0			Unfolded Protein Response (UPR)	hsa04010;hsa04141;hsa04932;hsa05202		DDIT3
NM_004346.3:2156	NS_HS_FIBROSIS_V2.0+PLS_SENNA_1_C7760	CASP3	mRNA	0			Extracellular matrix organization;Programmed Cell Death;Signaling by Hippo;Other interleukin signaling	hsa04010;hsa04115;hsa04210;hsa04650;hsa04668;hsa04726;hsa04932;hsa04933;hsa05010;hsa05012;hsa05014;hsa05016;hsa05120;hsa05133;hsa05134;hsa05145;hsa05146;hsa05152;hsa05161;hsa05168;hsa05200;hsa05203;hsa05205;hsa05206;hsa05210;hsa05416		CASP3
NM_001675.2:1151	NS_HS_FIBROSIS_V2.0+PLS_SENNA_1_C7760	ATF4	mRNA	0			Unfolded Protein Response (UPR)	hsa04010;hsa04022;hsa04141;hsa04151;hsa04211;hsa04261;hsa04668;hsa04720;hsa04722;hsa04725;hsa04728;hsa04911;hsa04912;hsa04915;hsa04918;hsa04922;hsa04925;hsa04932;hsa05030;hsa05031;hsa05034;hsa05161;hsa05166;hsa05203;hsa05215		ATF4
ENST00000390309.1:85	NS_HS_FIBROSIS_V2.0+PLS_SENNA_1_C7760	IGLV3-19	mRNA	0
NM_002038.3:432	NS_HS_FIBROSIS_V2.0+PLS_SENNA_1_C7760	IFI6	mRNA	0			Interferon Signaling			IFI6
NM_002062.3:482	NS_HS_FIBROSIS_V2.0+PLS_SENNA_1_C7760	GLP1R	mRNA	0			Signaling by GPCR;Integration of energy metabolism	hsa04024;hsa04080;hsa04911		GLP1R
NM_004054.2:415	NS_HS_FIBROSIS_V2.0+PLS_SENNA_1_C7760	C3AR1	mRNA	0			Neutrophil degranulation;Signaling by GPCR;Complement cascade	hsa04080;hsa04610;hsa05150		C3AR1
NM_152866.2:620	NS_HS_FIBROSIS_V2.0+PLS_SENNA_1_C7760	MS4A1	mRNA	0				hsa04640	B-cells	MS4A1
NM_000201.2:2253	NS_HS_FIBROSIS_V2.0+PLS_SENNA_1_C7760	ICAM1	mRNA	0			Extracellular matrix organization;Immunoregulatory interactions between a Lymphoid and a non-Lymphoid cell;Interleukin-10 signaling;Interleukin-4 and Interleukin-13 signaling;Interferon Signaling	hsa04064;hsa04514;hsa04650;hsa04668;hsa04670;hsa04933;hsa05143;hsa05144;hsa05150;hsa05164;hsa05166;hsa05169;hsa05323;hsa05416		ICAM1
NM_005587.2:840	NS_HS_FIBROSIS_V2.0+PLS_SENNA_1_C7760	MEF2A	mRNA	0			Toll-like Receptor Cascades	hsa04022		MEF2A
NM_001100812.1:850	NS_HS_FIBROSIS_V2.0+PLS_SENNA_1_C7760	CXCL16	mRNA	0			Signaling by GPCR	hsa04060;hsa04062		CXCL16
NM_005983.2:615	NS_HS_FIBROSIS_V2.0+PLS_SENNA_1_C7760	SKP2	mRNA	0			Post-translational protein modification;Transcriptional regulation by RUNX2;Class I MHC mediated antigen processing & presentation	hsa04068;hsa04110;hsa04120;hsa05168;hsa05169;hsa05200;hsa05203;hsa05222		SKP2
NM_002460.1:325	NS_HS_FIBROSIS_V2.0+PLS_SENNA_1_C7760	IRF4	mRNA	0			Interferon Signaling;Interleukin-4 and Interleukin-13 signaling			IRF4
NM_024665.4:915	NS_HS_FIBROSIS_V2.0+PLS_SENNA_1_C7760	TBL1XR1	mRNA	0			Metabolism of lipids;Signaling by NOTCH;Diseases of signal transduction;Chromatin modifying enzymes;Transcriptional regulation of white adipocyte differentiation;Transcriptional Regulation by MECP2;Signaling by Nuclear Receptors	hsa04310		TBL1XR1
NM_001256741.1:1962	NS_HS_FIBROSIS_V2.0+PLS_SENNA_1_C7760	CNOT10	mRNA	1	Housekeeping					CNOT10
NM_001032409.1:805	NS_HS_FIBROSIS_V2.0+PLS_SENNA_1_C7760	OAS1	mRNA	0			Interferon Signaling	hsa05160;hsa05162;hsa05164;hsa05168		OAS1
NM_002609.3:265	NS_HS_FIBROSIS_V2.0+PLS_SENNA_1_C7760	PDGFRB	mRNA	0			Diseases of signal transduction;Intracellular signaling by second messengers;Signaling by PDGF;FLT3 Signaling;MAPK family signaling cascades	hsa04010;hsa04014;hsa04015;hsa04020;hsa04060;hsa04072;hsa04151;hsa04510;hsa04540;hsa04810;hsa05166;hsa05200;hsa05206;hsa05214;hsa05215;hsa05218;hsa05230;hsa05231		PDGFRB
NM_003608.2:1095	NS_HS_FIBROSIS_V2.0+PLS_SENNA_1_C7760	GPR65	mRNA	0			Signaling by GPCR			GPR65
NM_002961.2:263	NS_HS_FIBROSIS_V2.0+PLS_SENNA_1_C7760	S100A4	mRNA	0						S100A4
ERCC_00034.1:195	NS_HS_FIBROSIS_V2.0+PLS_SENNA_1_C7760	POS_F(0.125)	mRNA	1	Positive						0.125
NM_024021.2:800	NS_HS_FIBROSIS_V2.0+PLS_SENNA_1_C7760	MS4A4A	mRNA	0					Macrophages	MS4A4A
NM_001725.2:695	NS_HS_FIBROSIS_V2.0+PLS_SENNA_1_C7760	BPI	mRNA	0			Neutrophil degranulation;Toll-like Receptor Cascades;Antimicrobial peptides			BPI
NM_000918.3:1941	NS_HS_FIBROSIS_V2.0+PLS_SENNA_1_C7760	P4HB	mRNA	0			Extracellular matrix organization;Cellular responses to stress;Regulation of IGF transport and uptake by IGFBPs;Signaling by Hedgehog;Transport of small molecules;Post-translational protein modification;Interleukin-12 family signaling	hsa04141		P4HB
NM_020792.4:1350	NS_HS_FIBROSIS_V2.0+PLS_SENNA_1_C7760	NCEH1	mRNA	0			Transport of small molecules	hsa04976		NCEH1
NM_007351.2:3270	NS_HS_FIBROSIS_V2.0+PLS_SENNA_1_C7760	MMRN1	mRNA	0			Hemostasis			MMRN1
NM_004379.3:618	NS_HS_FIBROSIS_V2.0+PLS_SENNA_1_C7760	CREB1	mRNA	0			Signaling by GPCR;Intracellular signaling by second messengers;Toll-like Receptor Cascades;Signaling by NOTCH;Axon guidance;Diseases of signal transduction;Transcriptional Regulation by MECP2;Transcriptional regulation of granulopoiesis;Signaling by Nuclear Receptors	hsa04022;hsa04024;hsa04151;hsa04152;hsa04211;hsa04261;hsa04380;hsa04612;hsa04668;hsa04710;hsa04713;hsa04725;hsa04728;hsa04911;hsa04915;hsa04916;hsa04918;hsa04922;hsa04924;hsa04925;hsa04931;hsa04962;hsa05016;hsa05030;hsa05031;hsa05034;hsa05152;hsa05161;hsa05166;hsa05203;hsa05215		CREB1
NM_001024847.1:1760	NS_HS_FIBROSIS_V2.0+PLS_SENNA_1_C7760	TGFBR2	mRNA	0			Post-translational protein modification;Signaling by TGF-beta family members;Diseases of signal transduction	hsa04010;hsa04060;hsa04068;hsa04144;hsa04350;hsa04380;hsa04390;hsa04520;hsa04933;hsa05142;hsa05166;hsa05200;hsa05202;hsa05210;hsa05212;hsa05220		TGFBR2
NM_014602.1:3620	NS_HS_FIBROSIS_V2.0+PLS_SENNA_1_C7760	PIK3R4	mRNA	0			Metabolism of lipids;FLT3 Signaling;Autophagy;Toll-like Receptor Cascades;Signaling by Rho GTPases			PIK3R4
NM_002492.3:502	NS_HS_FIBROSIS_V2.0+PLS_SENNA_1_C7760	NDUFB5	mRNA	0			The citric acid (TCA) cycle and respiratory electron transport	hsa00190;hsa04932;hsa05010;hsa05012;hsa05016		NDUFB5
NM_001288729.1:1810	NS_HS_FIBROSIS_V2.0+PLS_SENNA_1_C7760	DAPK1	mRNA	0			Programmed Cell Death	hsa05200;hsa05219		DAPK1
NM_003109.1:5970	NS_HS_FIBROSIS_V2.0+PLS_SENNA_1_C7760	SP1	mRNA	0			Metabolism of lipids;Signaling by TGF-beta family members;Cellular responses to stress;Signaling by Nuclear Receptors	hsa04350;hsa04915;hsa05016;hsa05202;hsa05231		SP1
NM_000493.3:135	NS_HS_FIBROSIS_V2.0+PLS_SENNA_1_C7760	COL10A1	mRNA	0			Extracellular matrix organization	hsa04974		COL10A1
NM_000483.3:556	NS_HS_FIBROSIS_V2.0+PLS_SENNA_1_C7760	APOC2	mRNA	0			Signaling by GPCR;Transport of small molecules;Signaling by Nuclear Receptors;Metabolism of vitamins and cofactors			APOC2
NM_001251.2:1140	NS_HS_FIBROSIS_V2.0+PLS_SENNA_1_C7760	CD68	mRNA	0			Neutrophil degranulation	hsa04142	Macrophages	CD68
NM_001037633.1:720	NS_HS_FIBROSIS_V2.0+PLS_SENNA_1_C7760	SIL1	mRNA	0				hsa04141		SIL1
NM_004612.2:1255	NS_HS_FIBROSIS_V2.0+PLS_SENNA_1_C7760	TGFBR1	mRNA	0			Post-translational protein modification;Signaling by TGF-beta family members;Diseases of signal transduction	hsa04010;hsa04060;hsa04068;hsa04144;hsa04350;hsa04380;hsa04390;hsa04520;hsa04933;hsa05142;hsa05161;hsa05166;hsa05200;hsa05210;hsa05212;hsa05220		TGFBR1
purespike2.1:0	NS_HS_FIBROSIS_V2.0+PLS_SENNA_1_C7760	purespike2.1	mRNA	1
NM_001329.2:1884	NS_HS_FIBROSIS_V2.0+PLS_SENNA_1_C7760	CTBP2	mRNA	0			Diseases of signal transduction;Signaling by WNT	hsa04310;hsa04330;hsa05200;hsa05220		CTBP2
NM_001964.2:1505	NS_HS_FIBROSIS_V2.0+PLS_SENNA_1_C7760	EGR1	mRNA	0			Interferon Signaling;Intracellular signaling by second messengers	hsa04933;hsa05020;hsa05166		EGR1
NM_000377.2:90	NS_HS_FIBROSIS_V2.0+PLS_SENNA_1_C7760	WAS	mRNA	0			Signaling by Rho GTPases;Fcgamma receptor (FCGR) dependent phagocytosis	hsa04062;hsa04144;hsa04520;hsa04666;hsa04810;hsa05100;hsa05130;hsa05131;hsa05132;hsa05231		WAS
NM_002110.2:260	NS_HS_FIBROSIS_V2.0+PLS_SENNA_1_C7760	HCK	mRNA	0			FLT3 Signaling;Infectious disease;Fcgamma receptor (FCGR) dependent phagocytosis	hsa04062;hsa04666		HCK
ERCC_00002.1:850	NS_HS_FIBROSIS_V2.0+PLS_SENNA_1_C7760	POS_C(8)	mRNA	1	Positive						8
NM_003037.2:580	NS_HS_FIBROSIS_V2.0+PLS_SENNA_1_C7760	SLAMF1	mRNA	0				hsa05162		SLAMF1
NM_145886.2:2133	NS_HS_FIBROSIS_V2.0+PLS_SENNA_1_C7760	PIDD1	mRNA	0			Transcriptional Regulation by TP53	hsa04064;hsa04115		PIDD1
NM_152221.2:905	NS_HS_FIBROSIS_V2.0+PLS_SENNA_1_C7760	CSNK1E	mRNA	0			Signaling by WNT;Metabolism of RNA	hsa04068;hsa04310;hsa04340;hsa04390;hsa04710		CSNK1E
NM_005514.6:937	NS_HS_FIBROSIS_V2.0+PLS_SENNA_1_C7760	HLA-B	mRNA	0			Neutrophil degranulation;Class I MHC mediated antigen processing & presentation;Immunoregulatory interactions between a Lymphoid and a non-Lymphoid cell;Interferon Signaling	hsa04144;hsa04145;hsa04514;hsa04612;hsa04650;hsa04940;hsa05166;hsa05168;hsa05169;hsa05203;hsa05320;hsa05330;hsa05332;hsa05416		HLA-B
NM_138554.2:2570	NS_HS_FIBROSIS_V2.0+PLS_SENNA_1_C7760	TLR4	mRNA	0			Toll-like Receptor Cascades;Class I MHC mediated antigen processing & presentation;Programmed Cell Death	hsa04064;hsa04066;hsa04145;hsa04151;hsa04620;hsa05130;hsa05132;hsa05133;hsa05134;hsa05140;hsa05142;hsa05144;hsa05145;hsa05146;hsa05152;hsa05161;hsa05162;hsa05164;hsa05205;hsa05321;hsa05323		TLR4
NM_013247.4:1096	NS_HS_FIBROSIS_V2.0+PLS_SENNA_1_C7760	HTRA2	mRNA	0				hsa05012		HTRA2
NM_006654.3:974	NS_HS_FIBROSIS_V2.0+PLS_SENNA_1_C7760	FRS2	mRNA	0			Diseases of signal transduction;FLT3 Signaling;Intracellular signaling by second messengers;MAPK family signaling cascades;Axon guidance	hsa04722;hsa05205		FRS2
NM_001201550.2:316	NS_HS_FIBROSIS_V2.0+PLS_SENNA_1_C7760	CFHR4	mRNA	0			Complement cascade			CFHR4
NM_002001.2:114	NS_HS_FIBROSIS_V2.0+PLS_SENNA_1_C7760	FCER1A	mRNA	0			Fc epsilon receptor (FCERI) signaling	hsa04071;hsa04072;hsa04664;hsa05310		FCER1A
NM_002332.2:4240	NS_HS_FIBROSIS_V2.0+PLS_SENNA_1_C7760	LRP1	mRNA	0			Signaling by GPCR;Vesicle-mediated transport;Metabolism of vitamins and cofactors	hsa05010;hsa05144		LRP1
NM_004994.2:1530	NS_HS_FIBROSIS_V2.0+PLS_SENNA_1_C7760	MMP9	mRNA	0			Extracellular matrix organization;Axon guidance;Interleukin-4 and Interleukin-13 signaling;Neutrophil degranulation;Signaling by Nuclear Receptors	hsa04668;hsa04670;hsa04915;hsa05161;hsa05200;hsa05202;hsa05205;hsa05206;hsa05219		MMP9
NM_001429.2:715	NS_HS_FIBROSIS_V2.0+PLS_SENNA_1_C7760	EP300	mRNA	0			Metabolism of lipids;Cellular responses to stress;Signaling by NOTCH;Signaling by WNT;Diseases of signal transduction;Chromatin modifying enzymes;Transcriptional regulation of white adipocyte differentiation;Post-translational protein modification;Transcriptional Regulation by TP53;Transcriptional regulation by RUNX1;Transcriptional regulation by RUNX3;Signaling by Nuclear Receptors;Transcription…	hsa04024;hsa04066;hsa04068;hsa04110;hsa04310;hsa04330;hsa04350;hsa04520;hsa04630;hsa04720;hsa04916;hsa04919;hsa04922;hsa05016;hsa05152;hsa05161;hsa05164;hsa05166;hsa05168;hsa05169;hsa05200;hsa05203;hsa05206;hsa05211;hsa05215		EP300
NM_003246.2:3465	NS_HS_FIBROSIS_V2.0+PLS_SENNA_1_C7760	THBS1	mRNA	0			Extracellular matrix organization;Hemostasis;Signaling by PDGF;Post-translational protein modification;Transcriptional regulation by RUNX1	hsa04015;hsa04115;hsa04145;hsa04151;hsa04350;hsa04510;hsa04512;hsa05144;hsa05205;hsa05206;hsa05219		THBS1
NM_006182.2:1706	NS_HS_FIBROSIS_V2.0+PLS_SENNA_1_C7760	DDR2	mRNA	0			Extracellular matrix organization			DDR2
NM_000893.2:375	NS_HS_FIBROSIS_V2.0+PLS_SENNA_1_C7760	KNG1	mRNA	0			Hemostasis;Signaling by GPCR;Regulation of IGF transport and uptake by IGFBPs;Post-translational protein modification	hsa04610		KNG1
XM_011545981.1:713	NS_HS_FIBROSIS_V2.0+PLS_SENNA_1_C7760	CD19	mRNA	0				hsa04151;hsa04640;hsa04662;hsa05169;hsa05340	B-cells	CD19
NM_001295.2:535	NS_HS_FIBROSIS_V2.0+PLS_SENNA_1_C7760	CCR1	mRNA	0			Signaling by GPCR;Interleukin-10 signaling	hsa04060;hsa04062		CCR1
NM_004364.2:1320	NS_HS_FIBROSIS_V2.0+PLS_SENNA_1_C7760	CEBPA	mRNA	0			Transcriptional regulation of white adipocyte differentiation;Transcriptional regulation of granulopoiesis	hsa04932;hsa05200;hsa05202;hsa05221		CEBPA
NM_002416.1:1975	NS_HS_FIBROSIS_V2.0+PLS_SENNA_1_C7760	CXCL9	mRNA	0			Signaling by GPCR	hsa04060;hsa04062;hsa04620		CXCL9
NM_005913.1:95	NS_HS_FIBROSIS_V2.0+PLS_SENNA_1_C7760	MC5R	mRNA	0			Signaling by GPCR	hsa04080		MC5R
NM_003746.2:410	NS_HS_FIBROSIS_V2.0+PLS_SENNA_1_C7760	DYNLL1	mRNA	0			Neutrophil degranulation;Programmed Cell Death;Autophagy;MHC class II antigen presentation;Cellular responses to stress;Signaling by Rho GTPases;Vesicle-mediated transport;Post-translational protein modification	hsa04962		DYNLL1
NM_000539.2:915	NS_HS_FIBROSIS_V2.0+PLS_SENNA_1_C7760	RHO	mRNA	0			Signaling by GPCR			RHO
NM_001243299.1:2855	NS_HS_FIBROSIS_V2.0+PLS_SENNA_1_C7760	APLP2	mRNA	0			Hemostasis;Regulation of IGF transport and uptake by IGFBPs;Post-translational protein modification			APLP2
NM_001014432.1:1275	NS_HS_FIBROSIS_V2.0+PLS_SENNA_1_C7760	AKT1	mRNA	0			Hemostasis;Programmed Cell Death;Intracellular signaling by second messengers;Vesicle-mediated transport;Metabolism of vitamins and cofactors;mTOR signalling;Signaling by WNT;Signaling by GPCR;Metabolism of RNA;Signaling by VEGF;Transcriptional Regulation by TP53;Diseases of signal transduction;Interleukin-4 and Interleukin-13 signaling;Transcriptional regulation by RUNX2;Signaling by Nuclear Rec…	hsa04010;hsa04012;hsa04014;hsa04015;hsa04022;hsa04024;hsa04062;hsa04066;hsa04068;hsa04071;hsa04072;hsa04150;hsa04151;hsa04152;hsa04210;hsa04211;hsa04213;hsa04261;hsa04370;hsa04380;hsa04510;hsa04530;hsa04550;hsa04611;hsa04620;hsa04630;hsa04660;hsa04662;hsa04664;hsa04666;hsa04668;hsa04722;hsa04725;hsa04728;hsa04910;hsa04914;hsa04915;hsa04917;hsa04919;hsa04920;hsa04922;hsa04923;hsa04931;hsa04932;hsa…		AKT1
NM_001639.3:762	NS_HS_FIBROSIS_V2.0+PLS_SENNA_1_C7760	APCS	mRNA	0			Amyloid fiber formation			APCS
NR_026800.2:9125	NS_HS_FIBROSIS_V2.0+PLS_SENNA_1_C7760	FAM30A	mRNA	0					B-cells	FAM30A
NM_002286.5:1735	NS_HS_FIBROSIS_V2.0+PLS_SENNA_1_C7760	LAG3	mRNA	0			MHC class II antigen presentation		Exhausted CD8	LAG3
NM_020530.3:1662	NS_HS_FIBROSIS_V2.0+PLS_SENNA_1_C7760	OSM	mRNA	0			Interleukin-4 and Interleukin-13 signaling;Interleukin-6 family signaling	hsa04060;hsa04151;hsa04630		OSM
NM_002494.2:57	NS_HS_FIBROSIS_V2.0+PLS_SENNA_1_C7760	NDUFC1	mRNA	0			The citric acid (TCA) cycle and respiratory electron transport	hsa00190;hsa04932;hsa05010;hsa05012;hsa05016		NDUFC1
NM_002116.5:1000	NS_HS_FIBROSIS_V2.0+PLS_SENNA_1_C7760	HLA-A	mRNA	0			Post-translational protein modification;Class I MHC mediated antigen processing & presentation;Immunoregulatory interactions between a Lymphoid and a non-Lymphoid cell;Interferon Signaling	hsa04144;hsa04145;hsa04514;hsa04612;hsa04650;hsa04940;hsa05166;hsa05168;hsa05169;hsa05203;hsa05320;hsa05330;hsa05332;hsa05416		HLA-A
NM_001892.4:2053	NS_HS_FIBROSIS_V2.0+PLS_SENNA_1_C7760	CSNK1A1	mRNA	0			Diseases of signal transduction;Signaling by WNT;Signaling by Hedgehog	hsa04310;hsa04340		CSNK1A1
NM_005502.3:4048	NS_HS_FIBROSIS_V2.0+PLS_SENNA_1_C7760	ABCA1	mRNA	0			Metabolism of lipids;Transport of small molecules;Signaling by Nuclear Receptors	hsa04975		ABCA1
NM_001127183.1:653	NS_HS_FIBROSIS_V2.0+PLS_SENNA_1_C7760	CFLAR	mRNA	0			Programmed Cell Death	hsa04064;hsa04210;hsa04668;hsa05142		CFLAR
NM_006871.3:1540	NS_HS_FIBROSIS_V2.0+PLS_SENNA_1_C7760	RIPK3	mRNA	0			Transport of small molecules;Toll-like Receptor Cascades;Programmed Cell Death	hsa04623;hsa04668		RIPK3
NM_001004720.2:1398	NS_HS_FIBROSIS_V2.0+PLS_SENNA_1_C7760	NCK2	mRNA	0			Axon guidance;Signaling by PDGF;Cell-Cell communication;Signaling by VEGF	hsa04012;hsa04360;hsa04660;hsa05130		NCK2
NM_001870.2:220	NS_HS_FIBROSIS_V2.0+PLS_SENNA_1_C7760	CPA3	mRNA	0			Peptide hormone metabolism	hsa04972;hsa04974	Mast cells	CPA3
NM_002089.3:854	NS_HS_FIBROSIS_V2.0+PLS_SENNA_1_C7760	CXCL2	mRNA	0			Signaling by GPCR;Interleukin-10 signaling	hsa04060;hsa04062;hsa04064;hsa04621;hsa04668;hsa05132;hsa05134		CXCL2
NM_000615.5:1620	NS_HS_FIBROSIS_V2.0+PLS_SENNA_1_C7760	NCAM1	mRNA	0			Extracellular matrix organization;Axon guidance;FLT3 Signaling;MAPK family signaling cascades;Interferon Signaling	hsa04514;hsa05020		NCAM1
NM_002982.3:123	NS_HS_FIBROSIS_V2.0+PLS_SENNA_1_C7760	CCL2	mRNA	0			Signaling by GPCR;Unfolded Protein Response (UPR);Interleukin-10 signaling;Interleukin-4 and Interleukin-13 signaling	hsa04060;hsa04062;hsa04621;hsa04668;hsa04933;hsa05142;hsa05144;hsa05164;hsa05168;hsa05323		CCL2
NM_005417.3:1410	NS_HS_FIBROSIS_V2.0+PLS_SENNA_1_C7760	SRC	mRNA	0			Hemostasis;Fcgamma receptor (FCGR) dependent phagocytosis;Axon guidance;Cell-Cell communication;Signaling by VEGF;Signaling by Rho GTPases;Intracellular signaling by second messengers;Autophagy;Vesicle-mediated transport;Signaling by PDGF;Diseases of signal transduction;Signaling by GPCR;FLT3 Signaling;MAPK family signaling cascades;Infectious disease;Transcriptional regulation by RUNX1;Transcrip…	hsa04012;hsa04015;hsa04062;hsa04144;hsa04370;hsa04510;hsa04520;hsa04530;hsa04540;hsa04611;hsa04727;hsa04750;hsa04810;hsa04912;hsa04915;hsa04917;hsa04919;hsa04921;hsa05100;hsa05120;hsa05131;hsa05152;hsa05161;hsa05203;hsa05205;hsa05219		SRC
NM_000499.3:695	NS_HS_FIBROSIS_V2.0+PLS_SENNA_1_C7760	CYP1A1	mRNA	0			Metabolism of lipids;Phase I - Functionalization of compounds	hsa00140;hsa00380;hsa00830;hsa00980;hsa04913;hsa05204		CYP1A1
NM_001002.3:250	NS_HS_FIBROSIS_V2.0+PLS_SENNA_1_C7760	RPLP0	mRNA	1	Housekeeping					RPLP0
ERCC_00019.1:140	NS_HS_FIBROSIS_V2.0+PLS_SENNA_1_C7760	NEG_C(0)	mRNA	1	Negative						0
NM_019111.3:335	NS_HS_FIBROSIS_V2.0+PLS_SENNA_1_C7760	HLA-DRA	mRNA	0			Interferon Signaling;MHC class II antigen presentation	hsa04145;hsa04514;hsa04612;hsa04640;hsa04672;hsa04940;hsa05140;hsa05145;hsa05150;hsa05152;hsa05164;hsa05166;hsa05168;hsa05169;hsa05310;hsa05320;hsa05321;hsa05322;hsa05323;hsa05330;hsa05332;hsa05416		HLA-DRA
NM_003592.2:1487	NS_HS_FIBROSIS_V2.0+PLS_SENNA_1_C7760	CUL1	mRNA	0			Post-translational protein modification;Signaling by WNT;Signaling by NOTCH;Diseases of signal transduction;Fc epsilon receptor (FCERI) signaling;Signaling by Hedgehog;TNFR2 non-canonical NF-kB pathway;Interleukin-1 family signaling;Toll-like Receptor Cascades;Transcriptional regulation by RUNX2;Transport of small molecules;Class I MHC mediated antigen processing & presentation	hsa04110;hsa04114;hsa04120;hsa04141;hsa04310;hsa04350;hsa04710;hsa05168		CUL1
NM_001350.3:1875	NS_HS_FIBROSIS_V2.0+PLS_SENNA_1_C7760	DAXX	mRNA	0			Post-translational protein modification;Transcriptional Regulation by TP53	hsa04010;hsa05014;hsa05168		DAXX
NM_001005743.1:1135	NS_HS_FIBROSIS_V2.0+PLS_SENNA_1_C7760	NUMB	mRNA	0			Axon guidance;Signaling by NOTCH;Signaling by Hedgehog	hsa04330		NUMB
NM_000265.4:374	NS_HS_FIBROSIS_V2.0+PLS_SENNA_1_C7760	NCF1	mRNA	0			Cellular responses to stress;Class I MHC mediated antigen processing & presentation;Signaling by VEGF;Signaling by Rho GTPases	hsa04062;hsa04145;hsa04380;hsa04666;hsa04670;hsa05140		NCF1
NM_001768.5:1320	NS_HS_FIBROSIS_V2.0+PLS_SENNA_1_C7760	CD8A	mRNA	0			Immunoregulatory interactions between a Lymphoid and a non-Lymphoid cell	hsa04514;hsa04612;hsa04640;hsa04660;hsa05340	CD8 T cells	CD8A
NM_002661.2:525	NS_HS_FIBROSIS_V2.0+PLS_SENNA_1_C7760	PLCG2	mRNA	0			Hemostasis;Toll-like Receptor Cascades;Fcgamma receptor (FCGR) dependent phagocytosis;Fc epsilon receptor (FCERI) signaling	hsa00562;hsa04012;hsa04014;hsa04020;hsa04064;hsa04066;hsa04070;hsa04072;hsa04370;hsa04380;hsa04611;hsa04650;hsa04662;hsa04664;hsa04666;hsa04670;hsa04722;hsa04750;hsa04919;hsa04933;hsa05110;hsa05120;hsa05169;hsa05200;hsa05205;hsa05206;hsa05214;hsa05223		PLCG2
NM_018947.4:1735	NS_HS_FIBROSIS_V2.0+PLS_SENNA_1_C7760	CYCS	mRNA	0			Cellular responses to stress;Programmed Cell Death;Transcriptional Regulation by TP53;The citric acid (TCA) cycle and respiratory electron transport	hsa04115;hsa04210;hsa04932;hsa05010;hsa05012;hsa05014;hsa05016;hsa05134;hsa05145;hsa05152;hsa05161;hsa05164;hsa05168;hsa05200;hsa05210;hsa05222;hsa05416		CYCS
NM_013435.2:3085	NS_HS_FIBROSIS_V2.0+PLS_SENNA_1_C7760	RAX	mRNA	0						RAX
NM_033554.2:857	NS_HS_FIBROSIS_V2.0+PLS_SENNA_1_C7760	HLA-DPA1	mRNA	0			Interferon Signaling;MHC class II antigen presentation	hsa04145;hsa04514;hsa04612;hsa04672;hsa04940;hsa05140;hsa05145;hsa05150;hsa05152;hsa05164;hsa05166;hsa05168;hsa05169;hsa05310;hsa05320;hsa05321;hsa05322;hsa05323;hsa05330;hsa05332;hsa05416		HLA-DPA1
NM_021110.1:1865	NS_HS_FIBROSIS_V2.0+PLS_SENNA_1_C7760	COL14A1	mRNA	0			Extracellular matrix organization	hsa04974		COL14A1
NM_033439.2:1725	NS_HS_FIBROSIS_V2.0+PLS_SENNA_1_C7760	IL33	mRNA	0			Post-translational protein modification;Intracellular signaling by second messengers;Interleukin-1 family signaling	hsa04623;hsa05164		IL33
NM_000442.3:1365	NS_HS_FIBROSIS_V2.0+PLS_SENNA_1_C7760	PECAM1	mRNA	0			Extracellular matrix organization;Hemostasis;Neutrophil degranulation	hsa04514;hsa04670;hsa05144		PECAM1
NM_014262.4:1026	NS_HS_FIBROSIS_V2.0+PLS_SENNA_1_C7760	P3H3	mRNA	0			Extracellular matrix organization			P3H3
NM_001010969.3:285	NS_HS_FIBROSIS_V2.0+PLS_SENNA_1_C7760	CYP4A11/22	mRNA	0			Metabolism of lipids;Phase I - Functionalization of compounds	hsa00071;hsa04270		CYP4A22
NM_181673.2:1550	NS_HS_FIBROSIS_V2.0+PLS_SENNA_1_C7760	OGT	mRNA	0			Post-translational protein modification;Chromatin modifying enzymes	hsa04931		OGT
NM_001005291.1:1392	NS_HS_FIBROSIS_V2.0+PLS_SENNA_1_C7760	SREBF1	mRNA	0			Metabolism of lipids;Transcriptional regulation of white adipocyte differentiation;Signaling by Nuclear Receptors	hsa04152;hsa04910;hsa04931;hsa04932		SREBF1
NM_002737.2:680	NS_HS_FIBROSIS_V2.0+PLS_SENNA_1_C7760	PRKCA	mRNA	0			Extracellular matrix organization;Intracellular signaling by second messengers;Signaling by GPCR;Hemostasis;Integration of energy metabolism;Signaling by WNT;Metabolism of RNA;Signaling by VEGF;Signaling by Rho GTPases;Axon guidance	hsa04010;hsa04012;hsa04014;hsa04015;hsa04020;hsa04066;hsa04070;hsa04071;hsa04072;hsa04150;hsa04151;hsa04261;hsa04270;hsa04310;hsa04370;hsa04510;hsa04530;hsa04540;hsa04650;hsa04664;hsa04666;hsa04670;hsa04713;hsa04720;hsa04723;hsa04724;hsa04725;hsa04726;hsa04727;hsa04728;hsa04730;hsa04750;hsa04911;hsa04912;hsa04916;hsa04918;hsa04919;hsa04921;hsa04925;hsa04933;hsa04960;hsa04961;hsa04970;hsa04971;hsa…		PRKCA
NM_004687.4:5540	NS_HS_FIBROSIS_V2.0+PLS_SENNA_1_C7760	MTMR4	mRNA	0			Metabolism of lipids;Signaling by TGF-beta family members	hsa00562;hsa04070		MTMR4
NM_004530.2:2360	NS_HS_FIBROSIS_V2.0+PLS_SENNA_1_C7760	MMP2	mRNA	0			Extracellular matrix organization;Regulation of IGF transport and uptake by IGFBPs;Axon guidance;Interleukin-4 and Interleukin-13 signaling;Signaling by Nuclear Receptors	hsa04670;hsa04912;hsa04915;hsa04933;hsa05200;hsa05205;hsa05219		MMP2
NM_144503.1:3650	NS_HS_FIBROSIS_V2.0+PLS_SENNA_1_C7760	F11R	mRNA	0			Extracellular matrix organization;Hemostasis;Signaling by TGF-beta family members;Cell-Cell communication	hsa04514;hsa04530;hsa04670;hsa05120		F11R
NM_016041.3:847	NS_HS_FIBROSIS_V2.0+PLS_SENNA_1_C7760	DERL2	mRNA	0			Post-translational protein modification;Transport of small molecules;Signaling by Hedgehog;Diseases of signal transduction	hsa04141		DERL2
NM_000532.4:322	NS_HS_FIBROSIS_V2.0+PLS_SENNA_1_C7760	PCCB	mRNA	0			Metabolism of lipids;Metabolism of vitamins and cofactors	hsa00280;hsa00640		PCCB
NM_020056.4:264	NS_HS_FIBROSIS_V2.0+PLS_SENNA_1_C7760	HLA-DQA2	mRNA	0			Interferon Signaling;MHC class II antigen presentation	hsa04145;hsa04514;hsa04612;hsa04672;hsa04940;hsa05140;hsa05145;hsa05150;hsa05152;hsa05164;hsa05166;hsa05168;hsa05169;hsa05310;hsa05320;hsa05321;hsa05322;hsa05323;hsa05330;hsa05332;hsa05416		HLA-DQA2
NM_000669.3:976	NS_HS_FIBROSIS_V2.0+PLS_SENNA_1_C7760	ADH1C	mRNA	0			Signaling by Nuclear Receptors;Phase I - Functionalization of compounds	hsa00010;hsa00071;hsa00350;hsa00830;hsa00980;hsa00982;hsa05204		ADH1C
NM_002835.3:2427	NS_HS_FIBROSIS_V2.0+PLS_SENNA_1_C7760	PTPN12	mRNA	0			Signaling by PDGF;Interleukin-1 family signaling			PTPN12
NM_004817.2:2785	NS_HS_FIBROSIS_V2.0+PLS_SENNA_1_C7760	TJP2	mRNA	0			Signaling by Hippo;Programmed Cell Death	hsa04530;hsa05110		TJP2
NM_080923.2:154	NS_HS_FIBROSIS_V2.0+PLS_SENNA_1_C7760	PTPRC	mRNA	0
NM_001003652.3:877	NS_HS_FIBROSIS_V2.0+PLS_SENNA_1_C7760	SMAD2	mRNA	0			Post-translational protein modification;Signaling by TGF-beta family members;Diseases of signal transduction	hsa04068;hsa04110;hsa04144;hsa04350;hsa04390;hsa04520;hsa04550;hsa04933;hsa05142;hsa05166;hsa05200;hsa05205;hsa05210;hsa05212;hsa05321		SMAD2
NM_001947.2:1065	NS_HS_FIBROSIS_V2.0+PLS_SENNA_1_C7760	DUSP7	mRNA	0			Toll-like Receptor Cascades;MAPK family signaling cascades;FLT3 Signaling	hsa04010		DUSP7
NM_003152.2:3460	NS_HS_FIBROSIS_V2.0+PLS_SENNA_1_C7760	STAT5A	mRNA	0			Diseases of signal transduction;Signaling by PDGF;Signaling by Leptin;Interleukin-20 family signaling;Interleukin-2 family signaling;FLT3 Signaling;Growth hormone receptor signaling	hsa04012;hsa04630;hsa04917;hsa04933;hsa05161;hsa05162;hsa05166;hsa05200;hsa05203;hsa05220;hsa05221		STAT5A
NM_177559.2:1930	NS_HS_FIBROSIS_V2.0+PLS_SENNA_1_C7760	CSNK2A1	mRNA	0			Metabolism of lipids;Signaling by WNT;Axon guidance;Transcriptional Regulation by TP53;Autophagy;Transcriptional regulation by RUNX1;Intracellular signaling by second messengers	hsa04064;hsa04310;hsa04520;hsa04530;hsa05162;hsa05168;hsa05169		CSNK2A1
NM_017610.6:925	NS_HS_FIBROSIS_V2.0+PLS_SENNA_1_C7760	RNF111	mRNA	0			Signaling by TGF-beta family members;Class I MHC mediated antigen processing & presentation			RNF111
NM_007199.1:1735	NS_HS_FIBROSIS_V2.0+PLS_SENNA_1_C7760	IRAK3	mRNA	0			Toll-like Receptor Cascades;Interleukin-1 family signaling	hsa04210;hsa04722		IRAK3
NM_000038.3:6850	NS_HS_FIBROSIS_V2.0+PLS_SENNA_1_C7760	APC	mRNA	0			Post-translational protein modification;Programmed Cell Death;Signaling by WNT;Diseases of signal transduction	hsa04310;hsa04390;hsa04550;hsa04810;hsa05166;hsa05200;hsa05206;hsa05210;hsa05213;hsa05217		APC
NM_016238.2:740	NS_HS_FIBROSIS_V2.0+PLS_SENNA_1_C7760	ANAPC7	mRNA	0			Cellular responses to stress;Class I MHC mediated antigen processing & presentation	hsa04110;hsa04114;hsa04120;hsa04914;hsa05166		ANAPC7
NM_032514.2:404	NS_HS_FIBROSIS_V2.0+PLS_SENNA_1_C7760	MAP1LC3A	mRNA	0			Autophagy			MAP1LC3A
NM_000599.3:3320	NS_HS_FIBROSIS_V2.0+PLS_SENNA_1_C7760	IGFBP5	mRNA	0			Post-translational protein modification;Regulation of IGF transport and uptake by IGFBPs			IGFBP5
NM_002493.5:33	NS_HS_FIBROSIS_V2.0+PLS_SENNA_1_C7760	NDUFB6	mRNA	0			The citric acid (TCA) cycle and respiratory electron transport	hsa00190;hsa04932;hsa05010;hsa05012;hsa05016		NDUFB6
NM_025225.2:490	NS_HS_FIBROSIS_V2.0+PLS_SENNA_1_C7760	PNPLA3	mRNA	0			Metabolism of lipids	hsa00561		PNPLA3
NM_001876.3:1355	NS_HS_FIBROSIS_V2.0+PLS_SENNA_1_C7760	CPT1A	mRNA	0			Metabolism of lipids;Signaling by Nuclear Receptors	hsa00071;hsa03320;hsa04152;hsa04920;hsa04922;hsa04931		CPT1A
NM_000584.2:25	NS_HS_FIBROSIS_V2.0+PLS_SENNA_1_C7760	CXCL8	mRNA	0			Signaling by GPCR;Cellular responses to stress;Unfolded Protein Response (UPR);Interleukin-10 signaling;Interleukin-4 and Interleukin-13 signaling	hsa04060;hsa04062;hsa04064;hsa04072;hsa04620;hsa04621;hsa04622;hsa04932;hsa04933;hsa05120;hsa05131;hsa05132;hsa05133;hsa05134;hsa05142;hsa05144;hsa05146;hsa05160;hsa05161;hsa05164;hsa05200;hsa05202;hsa05219;hsa05323		CXCL8
NM_001184705.2:645	NS_HS_FIBROSIS_V2.0+PLS_SENNA_1_C7760	HADH	mRNA	0			Metabolism of lipids	hsa00071;hsa00280;hsa00310;hsa00380		HADH
NM_015331.2:540	NS_HS_FIBROSIS_V2.0+PLS_SENNA_1_C7760	NCSTN	mRNA	0			Extracellular matrix organization;Signaling by NOTCH;Diseases of signal transduction;Axon guidance;Neutrophil degranulation;Amyloid fiber formation	hsa04330;hsa05010		NCSTN
NM_019074.2:893	NS_HS_FIBROSIS_V2.0+PLS_SENNA_1_C7760	DLL4	mRNA	0			Diseases of signal transduction;Signaling by NOTCH	hsa04330		DLL4
NM_003855.3:822	NS_HS_FIBROSIS_V2.0+PLS_SENNA_1_C7760	IL18R1	mRNA	0			Interleukin-1 family signaling	hsa04060;hsa04668;hsa05321		IL18R1
NM_004552.2:136	NS_HS_FIBROSIS_V2.0+PLS_SENNA_1_C7760	NDUFS5	mRNA	0			The citric acid (TCA) cycle and respiratory electron transport	hsa00190;hsa04932;hsa05010;hsa05012;hsa05016		NDUFS5
NM_000958.2:976	NS_HS_FIBROSIS_V2.0+PLS_SENNA_1_C7760	PTGER4	mRNA	0			Signaling by GPCR	hsa04080;hsa04750;hsa04924;hsa05200	Exhausted CD8	PTGER4
NM_134261.2:1715	NS_HS_FIBROSIS_V2.0+PLS_SENNA_1_C7760	RORA	mRNA	0			Metabolism of lipids;Post-translational protein modification;Interleukin-4 and Interleukin-13 signaling	hsa04710;hsa05321		RORA
NM_033423.3:705	NS_HS_FIBROSIS_V2.0+PLS_SENNA_1_C7760	GZMH	mRNA	0			Regulation of IGF transport and uptake by IGFBPs;Peptide hormone metabolism		Cytotoxic cells	GZMH
NM_000780.3:181	NS_HS_FIBROSIS_V2.0+PLS_SENNA_1_C7760	CYP7A1	mRNA	0			Metabolism of lipids;Phase I - Functionalization of compounds	hsa00120;hsa00140;hsa03320;hsa04976		CYP7A1
NM_001123041.2:743	NS_HS_FIBROSIS_V2.0+PLS_SENNA_1_C7760	CCR2	mRNA	0			Signaling by GPCR;Antimicrobial peptides;Interleukin-10 signaling	hsa04060;hsa04062		CCR2
NM_014757.4:1880	NS_HS_FIBROSIS_V2.0+PLS_SENNA_1_C7760	MAML1	mRNA	0			Diseases of signal transduction;Signaling by NOTCH;Transcriptional regulation by RUNX3	hsa04330		MAML1
ERCC_00117.1:385	NS_HS_FIBROSIS_V2.0+PLS_SENNA_1_C7760	POS_A(128)	mRNA	1	Positive						128
NM_001042454.1:355	NS_HS_FIBROSIS_V2.0+PLS_SENNA_1_C7760	TGFB1I1	mRNA	0						TGFB1I1
NM_003496.2:770	NS_HS_FIBROSIS_V2.0+PLS_SENNA_1_C7760	TRRAP	mRNA	0			Post-translational protein modification;Signaling by WNT;Chromatin modifying enzymes	hsa05166		TRRAP
NM_000235.3:1220	NS_HS_FIBROSIS_V2.0+PLS_SENNA_1_C7760	LIPA	mRNA	0			Transport of small molecules	hsa04142		LIPA
NM_000267.2:1035	NS_HS_FIBROSIS_V2.0+PLS_SENNA_1_C7760	NF1	mRNA	0			Diseases of signal transduction;FLT3 Signaling;MAPK family signaling cascades	hsa04010;hsa04014		NF1
NM_000065.2:3170	NS_HS_FIBROSIS_V2.0+PLS_SENNA_1_C7760	C6	mRNA	0			Complement cascade	hsa04610;hsa05020;hsa05322		C6
NM_139266.1:455	NS_HS_FIBROSIS_V2.0+PLS_SENNA_1_C7760	STAT1	mRNA	0			Interferon Signaling;Interleukin-6 family signaling;Diseases of signal transduction;Signaling by PDGF;Interleukin-4 and Interleukin-13 signaling;Interleukin-20 family signaling;Transcriptional regulation by RUNX2;Interleukin-12 family signaling;Interleukin-2 family signaling;Signaling by NOTCH;Growth hormone receptor signaling	hsa04062;hsa04380;hsa04620;hsa04630;hsa04917;hsa04919;hsa04933;hsa05140;hsa05145;hsa05152;hsa05160;hsa05161;hsa05162;hsa05164;hsa05168;hsa05200;hsa05212;hsa05321		STAT1
NM_021934.4:939	NS_HS_FIBROSIS_V2.0+PLS_SENNA_1_C7760	ATG101	mRNA	0			Autophagy	hsa04211		ATG101
NM_002484.3:230	NS_HS_FIBROSIS_V2.0+PLS_SENNA_1_C7760	NUBP1	mRNA	1	Housekeeping					NUBP1
NM_199168.3:69	NS_HS_FIBROSIS_V2.0+PLS_SENNA_1_C7760	CXCL12	mRNA	0			Signaling by GPCR;Axon guidance;Signaling by Nuclear Receptors	hsa04060;hsa04062;hsa04064;hsa04360;hsa04670;hsa04672;hsa05200;hsa05323		CXCL12
NM_004458.2:385	NS_HS_FIBROSIS_V2.0+PLS_SENNA_1_C7760	ACSL4	mRNA	0			Metabolism of lipids;Integration of energy metabolism	hsa00071;hsa03320;hsa04146;hsa04920		ACSL4
NM_052941.4:5150	NS_HS_FIBROSIS_V2.0+PLS_SENNA_1_C7760	GBP4	mRNA	0			Interferon Signaling			GBP4
NM_016401.4:499	NS_HS_FIBROSIS_V2.0+PLS_SENNA_1_C7760	HIKESHI	mRNA	0			Cellular responses to stress			HIKESHI
NM_003872.2:805	NS_HS_FIBROSIS_V2.0+PLS_SENNA_1_C7760	NRP2	mRNA	0			Axon guidance;Signaling by VEGF			NRP2
NM_001167.3:1361	NS_HS_FIBROSIS_V2.0+PLS_SENNA_1_C7760	XIAP	mRNA	0			Programmed Cell Death;Signaling by WNT;Intracellular signaling by second messengers	hsa04064;hsa04120;hsa04210;hsa04510;hsa05145;hsa05166;hsa05200;hsa05222		XIAP
NM_001172818.1:2165	NS_HS_FIBROSIS_V2.0+PLS_SENNA_1_C7760	PGM1	mRNA	0			Neutrophil degranulation;Metabolism of carbohydrates	hsa00010;hsa00230		PGM1
NM_004541.3:240	NS_HS_FIBROSIS_V2.0+PLS_SENNA_1_C7760	NDUFA1	mRNA	0			The citric acid (TCA) cycle and respiratory electron transport	hsa00190;hsa04932;hsa05010;hsa05012;hsa05016		NDUFA1
NM_001206977.1:984	NS_HS_FIBROSIS_V2.0+PLS_SENNA_1_C7760	NR1H4	mRNA	0			Metabolism of lipids;Post-translational protein modification;Phase I - Functionalization of compounds	hsa04976		NR1H4
NM_000631.4:210	NS_HS_FIBROSIS_V2.0+PLS_SENNA_1_C7760	NCF4	mRNA	0			Cellular responses to stress;Class I MHC mediated antigen processing & presentation;Signaling by VEGF;Signaling by Rho GTPases	hsa04145;hsa04380;hsa04670;hsa05140		NCF4
NM_145159.1:4225	NS_HS_FIBROSIS_V2.0+PLS_SENNA_1_C7760	JAG2	mRNA	0			Diseases of signal transduction;Signaling by NOTCH	hsa04330		JAG2
NM_001130912.1:1180	NS_HS_FIBROSIS_V2.0+PLS_SENNA_1_C7760	SUGT1	mRNA	0			Nucleotide-binding domain# leucine rich repeat containing receptor (NLR) signaling pathways	hsa04621		SUGT1
NM_001845.4:780	NS_HS_FIBROSIS_V2.0+PLS_SENNA_1_C7760	COL4A1	mRNA	0			Extracellular matrix organization;Signaling by PDGF;Vesicle-mediated transport;Axon guidance	hsa04151;hsa04510;hsa04512;hsa04933;hsa04974;hsa05146;hsa05200;hsa05222		COL4A1
NM_006003.2:854	NS_HS_FIBROSIS_V2.0+PLS_SENNA_1_C7760	UQCRFS1	mRNA	0			The citric acid (TCA) cycle and respiratory electron transport	hsa00190;hsa04260;hsa04932;hsa05010;hsa05012;hsa05016		UQCRFS1
NM_001001664.1:1455	NS_HS_FIBROSIS_V2.0+PLS_SENNA_1_C7760	SPOPL	mRNA	0			Signaling by Hedgehog			SPOPL
NM_007355.3:1530	NS_HS_FIBROSIS_V2.0+PLS_SENNA_1_C7760	HSP90AB1	mRNA	0			Neutrophil degranulation;Fcgamma receptor (FCGR) dependent phagocytosis;Cellular responses to stress;Axon guidance;Infectious disease;Nucleotide-binding domain# leucine rich repeat containing receptor (NLR) signaling pathways;Phase I - Functionalization of compounds;Signaling by Nuclear Receptors;Autophagy	hsa04141;hsa04151;hsa04612;hsa04621;hsa04914;hsa04915;hsa05200;hsa05215		HSP90AB1
NM_181349.1:5162	NS_HS_FIBROSIS_V2.0+PLS_SENNA_1_C7760	SMURF1	mRNA	0			Signaling by Hedgehog;Signaling by TGF-beta family members;Signaling by WNT;Transcriptional regulation by RUNX2;Transcriptional regulation by RUNX3;Class I MHC mediated antigen processing & presentation	hsa04120;hsa04144;hsa04350		SMURF1
NM_005622.3:955	NS_HS_FIBROSIS_V2.0+PLS_SENNA_1_C7760	ACSM3	mRNA	0			Metabolism of lipids			ACSM3
NM_000509.4:1065	NS_HS_FIBROSIS_V2.0+PLS_SENNA_1_C7760	FGG	mRNA	0			Extracellular matrix organization;Hemostasis;Regulation of IGF transport and uptake by IGFBPs;FLT3 Signaling;MAPK family signaling cascades;Toll-like Receptor Cascades;Diseases of signal transduction;Post-translational protein modification	hsa04610;hsa04611;hsa05150		FGG
NM_003333.3:288	NS_HS_FIBROSIS_V2.0+PLS_SENNA_1_C7760	UBA52	mRNA	0			Post-translational protein modification;Interferon Signaling;Cellular responses to stress;Diseases of signal transduction;Class I MHC mediated antigen processing & presentation;Infectious disease;Nucleotide-binding domain# leucine rich repeat containing receptor (NLR) signaling pathways;Toll-like Receptor Cascades;SRP-dependent cotranslational protein targeting to membrane;Signaling by WNT;Progra…			UBA52
NM_003145.3:195	NS_HS_FIBROSIS_V2.0+PLS_SENNA_1_C7760	SSR2	mRNA	0			SRP-dependent cotranslational protein targeting to membrane	hsa04141		SSR2
NM_138694.3:7160	NS_HS_FIBROSIS_V2.0+PLS_SENNA_1_C7760	PKHD1	mRNA	0						PKHD1
NM_005052.2:702	NS_HS_FIBROSIS_V2.0+PLS_SENNA_1_C7760	RAC3	mRNA	0			Signaling by WNT;Signaling by Rho GTPases	hsa04010;hsa04014;hsa04015;hsa04024;hsa04071;hsa04310;hsa04360;hsa04370;hsa04510;hsa04520;hsa04650;hsa04662;hsa04664;hsa04810;hsa05200;hsa05210;hsa05212;hsa05231;hsa05416		RAC3
NM_006368.4:670	NS_HS_FIBROSIS_V2.0+PLS_SENNA_1_C7760	CREB3	mRNA	0			Unfolded Protein Response (UPR)	hsa04022;hsa04024;hsa04151;hsa04152;hsa04211;hsa04261;hsa04668;hsa04725;hsa04728;hsa04911;hsa04915;hsa04916;hsa04918;hsa04922;hsa04925;hsa04931;hsa04962;hsa05016;hsa05030;hsa05031;hsa05034;hsa05161;hsa05203;hsa05215		CREB3
NM_001979.5:420	NS_HS_FIBROSIS_V2.0+PLS_SENNA_1_C7760	EPHX2	mRNA	0			Metabolism of lipids	hsa00590;hsa04146		EPHX2
NM_006068.2:2530	NS_HS_FIBROSIS_V2.0+PLS_SENNA_1_C7760	TLR6	mRNA	0			Toll-like Receptor Cascades;Class I MHC mediated antigen processing & presentation	hsa04145;hsa04620;hsa05142;hsa05152		TLR6
NM_033128.3:710	NS_HS_FIBROSIS_V2.0+PLS_SENNA_1_C7760	SCIN	mRNA	0				hsa04666;hsa04810;hsa05203		SCIN
NM_003150.3:2060	NS_HS_FIBROSIS_V2.0+PLS_SENNA_1_C7760	STAT3	mRNA	0			Cellular responses to stress;Interleukin-6 family signaling;Programmed Cell Death;Diseases of signal transduction;Signaling by PDGF;Signaling by Leptin;Interleukin-10 signaling;Interleukin-4 and Interleukin-13 signaling;Interleukin-20 family signaling;Interleukin-2 family signaling;Interleukin-12 family signaling;Interleukin-1 family signaling;Transcriptional regulation of granulopoiesis;Growth h…	hsa04062;hsa04066;hsa04068;hsa04550;hsa04630;hsa04917;hsa04920;hsa04931;hsa04933;hsa05145;hsa05160;hsa05161;hsa05162;hsa05169;hsa05200;hsa05203;hsa05205;hsa05206;hsa05212;hsa05221;hsa05321		STAT3
NM_012483.2:880	NS_HS_FIBROSIS_V2.0+PLS_SENNA_1_C7760	GNLY	mRNA	0			Antimicrobial peptides		Cytotoxic cells	GNLY
NM_004557.3:6420	NS_HS_FIBROSIS_V2.0+PLS_SENNA_1_C7760	NOTCH4	mRNA	0			Signaling by NOTCH	hsa04320;hsa04330;hsa04919;hsa05206		NOTCH4
NM_004335.2:20	NS_HS_FIBROSIS_V2.0+PLS_SENNA_1_C7760	BST2	mRNA	0			Neutrophil degranulation;Interferon Signaling			BST2
NM_006540.2:1045	NS_HS_FIBROSIS_V2.0+PLS_SENNA_1_C7760	NCOA2	mRNA	0			Metabolism of lipids;Phase I - Functionalization of compounds;Chromatin modifying enzymes;Transcriptional regulation of white adipocyte differentiation;Post-translational protein modification;Signaling by Rho GTPases;Signaling by Nuclear Receptors	hsa04919		NCOA2
NM_014584.1:612	NS_HS_FIBROSIS_V2.0+PLS_SENNA_1_C7760	ERO1A	mRNA	0			Cellular responses to stress;Peptide hormone metabolism	hsa04141;hsa05110		ERO1A
NM_004460.2:1490	NS_HS_FIBROSIS_V2.0+PLS_SENNA_1_C7760	FAP	mRNA	0						FAP
NM_145912.5:5290	NS_HS_FIBROSIS_V2.0+PLS_SENNA_1_C7760	NFAM1	mRNA	0			Neutrophil degranulation			NFAM1
NM_002164.5:369	NS_HS_FIBROSIS_V2.0+PLS_SENNA_1_C7760	IDO1	mRNA	0			Metabolism of amino acids and derivatives	hsa00380;hsa05143		IDO1
NM_005442.2:1670	NS_HS_FIBROSIS_V2.0+PLS_SENNA_1_C7760	EOMES	mRNA	0					Exhausted CD8	EOMES
NM_000271.3:3300	NS_HS_FIBROSIS_V2.0+PLS_SENNA_1_C7760	NPC1	mRNA	0			Transport of small molecules	hsa04142		NPC1
NM_000094.2:390	NS_HS_FIBROSIS_V2.0+PLS_SENNA_1_C7760	COL7A1	mRNA	0			Extracellular matrix organization;Vesicle-mediated transport;Post-translational protein modification	hsa04974		COL7A1
NM_001030059.1:1348	NS_HS_FIBROSIS_V2.0+PLS_SENNA_1_C7760	PLPP4	mRNA	0			Fcgamma receptor (FCGR) dependent phagocytosis			PLPP4
NM_002427.2:951	NS_HS_FIBROSIS_V2.0+PLS_SENNA_1_C7760	MMP13	mRNA	0			Extracellular matrix organization;Transcriptional regulation by RUNX2			MMP13
NM_000576.2:840	NS_HS_FIBROSIS_V2.0+PLS_SENNA_1_C7760	IL1B	mRNA	0			Interleukin-4 and Interleukin-13 signaling;Interleukin-1 family signaling;Interleukin-10 signaling	hsa04010;hsa04060;hsa04064;hsa04210;hsa04380;hsa04620;hsa04621;hsa04623;hsa04640;hsa04668;hsa04750;hsa04932;hsa04933;hsa04940;hsa05010;hsa05020;hsa05132;hsa05133;hsa05134;hsa05140;hsa05142;hsa05143;hsa05144;hsa05146;hsa05152;hsa05162;hsa05164;hsa05168;hsa05321;hsa05323;hsa05332		IL1B
NM_024408.3:2842	NS_HS_FIBROSIS_V2.0+PLS_SENNA_1_C7760	NOTCH2	mRNA	0			Signaling by NOTCH	hsa04320;hsa04330;hsa04919;hsa05206		NOTCH2
NM_005337.4:1000	NS_HS_FIBROSIS_V2.0+PLS_SENNA_1_C7760	NCKAP1L	mRNA	0			Neutrophil degranulation;Fcgamma receptor (FCGR) dependent phagocytosis;Signaling by VEGF;Signaling by Rho GTPases	hsa04810		NCKAP1L
NM_005544.2:6224	NS_HS_FIBROSIS_V2.0+PLS_SENNA_1_C7760	IRS1	mRNA	0			Diseases of signal transduction;FLT3 Signaling;Intracellular signaling by second messengers;Signaling by Leptin;MAPK family signaling cascades;Growth hormone receptor signaling	hsa04022;hsa04068;hsa04150;hsa04151;hsa04152;hsa04211;hsa04213;hsa04722;hsa04910;hsa04920;hsa04923;hsa04930;hsa04931;hsa04932;hsa04960;hsa05206		IRS1
NM_005902.3:4220	NS_HS_FIBROSIS_V2.0+PLS_SENNA_1_C7760	SMAD3	mRNA	0			Post-translational protein modification;Signaling by TGF-beta family members;Diseases of signal transduction;Transcriptional regulation by RUNX3;Interleukin-1 family signaling;Signaling by NOTCH	hsa04068;hsa04110;hsa04144;hsa04310;hsa04350;hsa04390;hsa04520;hsa04550;hsa04933;hsa05142;hsa05161;hsa05166;hsa05200;hsa05210;hsa05212;hsa05220;hsa05321		SMAD3
NM_000602.2:2470	NS_HS_FIBROSIS_V2.0+PLS_SENNA_1_C7760	SERPINE1	mRNA	0			Extracellular matrix organization;Hemostasis;Signaling by TGF-beta family members	hsa04066;hsa04115;hsa04390;hsa04610;hsa04933;hsa05142		SERPINE1
NM_000618.3:491	NS_HS_FIBROSIS_V2.0+PLS_SENNA_1_C7760	IGF1	mRNA	0			Hemostasis;Regulation of IGF transport and uptake by IGFBPs;Peptide hormone metabolism	hsa04014;hsa04015;hsa04066;hsa04068;hsa04114;hsa04115;hsa04150;hsa04151;hsa04152;hsa04211;hsa04213;hsa04510;hsa04550;hsa04730;hsa04750;hsa04913;hsa04914;hsa04960;hsa05200;hsa05202;hsa05205;hsa05214;hsa05215;hsa05218;hsa05410;hsa05414		IGF1
NM_003331.4:1980	NS_HS_FIBROSIS_V2.0+PLS_SENNA_1_C7760	TYK2	mRNA	0			Interferon Signaling;Interleukin-6 family signaling;MAPK family signaling cascades;Other interleukin signaling;Interleukin-10 signaling;Interleukin-4 and Interleukin-13 signaling;Interleukin-20 family signaling;Interleukin-12 family signaling	hsa04380;hsa04630;hsa05145;hsa05160;hsa05162;hsa05164;hsa05168;hsa05169		TYK2
NM_021138.3:1325	NS_HS_FIBROSIS_V2.0+PLS_SENNA_1_C7760	TRAF2	mRNA	0			Post-translational protein modification;Programmed Cell Death;TNFR2 non-canonical NF-kB pathway	hsa04010;hsa04064;hsa04071;hsa04141;hsa04210;hsa04380;hsa04622;hsa04668;hsa04920;hsa04932;hsa05160;hsa05168;hsa05169;hsa05200;hsa05203;hsa05222		TRAF2
NM_002182.2:460	NS_HS_FIBROSIS_V2.0+PLS_SENNA_1_C7760	IL1RAP	mRNA	0			Intracellular signaling by second messengers;Interleukin-1 family signaling	hsa04060;hsa04210;hsa04750		IL1RAP
NM_002351.4:495	NS_HS_FIBROSIS_V2.0+PLS_SENNA_1_C7760	SH2D1A	mRNA	0			Immunoregulatory interactions between a Lymphoid and a non-Lymphoid cell	hsa04650;hsa05162	T-cells	SH2D1A
NM_013351.1:890	NS_HS_FIBROSIS_V2.0+PLS_SENNA_1_C7760	TBX21	mRNA	0				hsa05321	Th1 cells	TBX21
NM_021871.2:396	NS_HS_FIBROSIS_V2.0+PLS_SENNA_1_C7760	FGA	mRNA	0			Extracellular matrix organization;Hemostasis;Regulation of IGF transport and uptake by IGFBPs;FLT3 Signaling;MAPK family signaling cascades;Toll-like Receptor Cascades;Diseases of signal transduction;Post-translational protein modification;Amyloid fiber formation	hsa04610;hsa04611		FGA
NM_173468.3:256	NS_HS_FIBROSIS_V2.0+PLS_SENNA_1_C7760	MOB1B	mRNA	0			Signaling by Hippo	hsa04390		MOB1B
NM_005940.3:702	NS_HS_FIBROSIS_V2.0+PLS_SENNA_1_C7760	MMP11	mRNA	0			Extracellular matrix organization			MMP11
NM_001856.3:2027	NS_HS_FIBROSIS_V2.0+PLS_SENNA_1_C7760	COL16A1	mRNA	0			Extracellular matrix organization			COL16A1
NM_005359.3:1370	NS_HS_FIBROSIS_V2.0+PLS_SENNA_1_C7760	SMAD4	mRNA	0			Post-translational protein modification;Signaling by TGF-beta family members;Diseases of signal transduction;Transcriptional regulation by RUNX2;Transcriptional regulation by RUNX3	hsa04068;hsa04110;hsa04310;hsa04350;hsa04390;hsa04520;hsa04550;hsa04933;hsa05161;hsa05166;hsa05200;hsa05210;hsa05212;hsa05220		SMAD4
NM_001893.3:1032	NS_HS_FIBROSIS_V2.0+PLS_SENNA_1_C7760	CSNK1D	mRNA	0			Post-translational protein modification;Vesicle-mediated transport;Metabolism of RNA	hsa04340;hsa04390;hsa04540;hsa04710		CSNK1D
NM_001331.2:146	NS_HS_FIBROSIS_V2.0+PLS_SENNA_1_C7760	CTNND1	mRNA	0			Signaling by VEGF;Cell-Cell communication;Infectious disease	hsa04015;hsa04520;hsa04670		CTNND1
NM_005141.3:962	NS_HS_FIBROSIS_V2.0+PLS_SENNA_1_C7760	FGB	mRNA	0			Extracellular matrix organization;Hemostasis;FLT3 Signaling;MAPK family signaling cascades;Toll-like Receptor Cascades;Diseases of signal transduction	hsa04610;hsa04611		FGB
NM_022485.3:720	NS_HS_FIBROSIS_V2.0+PLS_SENNA_1_C7760	MTMR14	mRNA	1	Housekeeping					MTMR14
